# Supplementary material for: ﻿A revision of the genus Ecpyrrhorrhoe Hübner, 1825 from China based on morphology and molecular data, with descriptions of five new species (Lepidoptera, Crambidae, Pyraustinae)
Source: Zookeys. 2022 Mar 23;1090:1–44. doi: 10.3897/zookeys.1090.78442 (PMC8967814; doi:10.3897/zookeys.1090.78442)
Supplement: XML Treatment for Ecpyrrhorrhoe [file zookeys.1090.78442-treatment1.xml]

<!DOCTYPE tp:taxon-treatment
  PUBLIC "-//TaxonX//DTD Taxonomic Treatment Publishing DTD v0 20100105//EN" "tax-treatment-NSO.dtd">
<tp:taxon-treatment xmlns:tp="http://www.plazi.org/taxpub"><tp:treatment-meta><kwd-group><label>Taxon classification</label><kwd>
              <named-content content-type="kingdom">Animalia</named-content>
            </kwd><kwd>
              <named-content content-type="order">Lepidoptera</named-content>
            </kwd><kwd>
              <named-content content-type="family">Crambidae</named-content>
            </kwd></kwd-group><mixed-citation publication-type="journal"><person-group><name><surname>Xiang</surname><given-names>Lanbin</given-names></name><name><surname>Chen</surname><given-names>Kai</given-names></name><name><surname>Chen</surname><given-names>Xiaohua</given-names></name><name><surname>Duan</surname><given-names>Yongjiang</given-names></name><name><surname>Zhang</surname><given-names>Dandan</given-names></name></person-group><article-title>﻿A revision of the genus <italic><tp:taxon-name><tp:taxon-name-part taxon-name-part-type="genus" reg="Ecpyrrhorrhoe">Ecpyrrhorrhoe</tp:taxon-name-part></tp:taxon-name></italic> Hübner, 1825 from China based on morphology and molecular data, with descriptions of five new species (<tp:taxon-name><tp:taxon-name-part taxon-name-part-type="order">Lepidoptera</tp:taxon-name-part></tp:taxon-name>, <tp:taxon-name><tp:taxon-name-part taxon-name-part-type="family">Crambidae</tp:taxon-name-part></tp:taxon-name>, <tp:taxon-name><tp:taxon-name-part taxon-name-part-type="subfamily">Pyraustinae</tp:taxon-name-part></tp:taxon-name>)</article-title><source>Zookeys</source><day>23</day><month>03</month><year>2022</year><volume>1090</volume><fpage>1</fpage><lpage>44</lpage><pub-id pub-id-type="doi">10.3897/zookeys.1090.78442</pub-id></mixed-citation></tp:treatment-meta><tp:nomenclature><label>﻿</label><tp:taxon-name>
            <object-id xmlns:xlink="http://www.w3.org/1999/xlink" content-type="arpha" xlink:type="simple">4C0DD02B-7211-51D8-B69A-760F0C9E76E0</object-id>
            <tp:taxon-name-part taxon-name-part-type="genus" reg="Ecpyrrhorrhoe">Ecpyrrhorrhoe</tp:taxon-name-part>
          </tp:taxon-name><tp:taxon-authority>Hübner, 1825</tp:taxon-authority><tp:nomenclature-citation-list><tp:nomenclature-citation><tp:taxon-name>
                <tp:taxon-name-part taxon-name-part-type="genus" reg="Ecpyrrhorrhoe">Ecpyrrhorrhoe</tp:taxon-name-part>
              </tp:taxon-name><comment>Hübner, 1825. Type species: <tp:taxon-name><tp:taxon-name-part taxon-name-part-type="genus" reg="Pyralis">Pyralis</tp:taxon-name-part><tp:taxon-name-part taxon-name-part-type="species" reg="rubiginalis">rubiginalis</tp:taxon-name-part></tp:taxon-name> Hübner, 1796, by subsequent designation by Hannemann, 1964.</comment></tp:nomenclature-citation><tp:nomenclature-citation><tp:taxon-name>
                <tp:taxon-name-part taxon-name-part-type="genus" reg="Ecpyrrhorrhoea">Ecpyrrhorrhoea</tp:taxon-name-part>
              </tp:taxon-name><comment>Hübner, 1825. Misspelling.</comment></tp:nomenclature-citation><tp:nomenclature-citation><tp:taxon-name>
                <tp:taxon-name-part taxon-name-part-type="genus" reg="Ecpyrrhorrhoa">Ecpyrrhorrhoa</tp:taxon-name-part>
              </tp:taxon-name><comment>Agassiz, 1846. Misspelling.</comment></tp:nomenclature-citation><tp:nomenclature-citation><tp:taxon-name>
                <tp:taxon-name-part taxon-name-part-type="genus" reg="Paliga">Paliga</tp:taxon-name-part>
              </tp:taxon-name><comment>Moore, 1886. Type species: <tp:taxon-name><tp:taxon-name-part taxon-name-part-type="genus" reg="Scopula">Scopula</tp:taxon-name-part><tp:taxon-name-part taxon-name-part-type="species" reg="damastesalis">damastesalis</tp:taxon-name-part></tp:taxon-name> Walker, 1859, by monotypy. Syn. nov.</comment></tp:nomenclature-citation><tp:nomenclature-citation><tp:taxon-name>
                <tp:taxon-name-part taxon-name-part-type="genus" reg="Eutectona">Eutectona</tp:taxon-name-part>
              </tp:taxon-name><comment>Wang &amp; Sung, 1980. Type species: <tp:taxon-name><tp:taxon-name-part taxon-name-part-type="genus" reg="Scopula">Scopula</tp:taxon-name-part><tp:taxon-name-part taxon-name-part-type="species" reg="machoeralis">machoeralis</tp:taxon-name-part></tp:taxon-name> Walker, 1859, by original designation.</comment></tp:nomenclature-citation><tp:nomenclature-citation><tp:taxon-name>
                <tp:taxon-name-part taxon-name-part-type="genus" reg="Harpadispar">Harpadispar</tp:taxon-name-part>
              </tp:taxon-name><comment>Agenjo, 1952. Type species: <tp:taxon-name><tp:taxon-name-part taxon-name-part-type="genus" reg="Botys">Botys</tp:taxon-name-part><tp:taxon-name-part taxon-name-part-type="species" reg="diffusalis">diffusalis</tp:taxon-name-part></tp:taxon-name> Guenée, 1854, by original designation.</comment></tp:nomenclature-citation><tp:nomenclature-citation><tp:taxon-name>
                <tp:taxon-name-part taxon-name-part-type="genus" reg="Pyraustegia">Pyraustegia</tp:taxon-name-part>
              </tp:taxon-name><comment>Marion, 1963. Type species: <tp:taxon-name><tp:taxon-name-part taxon-name-part-type="genus" reg="Botys">Botys</tp:taxon-name-part><tp:taxon-name-part taxon-name-part-type="species" reg="diffusalis">diffusalis</tp:taxon-name-part></tp:taxon-name> Guenée, 1854, by original designation.</comment></tp:nomenclature-citation></tp:nomenclature-citation-list></tp:nomenclature><tp:treatment-sec sec-type="diagnosis" id="SECID0EN4BG"><title>Diagnosis.</title><p>The wings of species of <italic><tp:taxon-name><tp:taxon-name-part taxon-name-part-type="genus" reg="Ecpyrrhorrhoe">Ecpyrrhorrhoe</tp:taxon-name-part></tp:taxon-name></italic> are usually yellow, sometimes decorated with pink or brown scales. In appearance, they are similar to some species of <italic><tp:taxon-name><tp:taxon-name-part taxon-name-part-type="genus" reg="Pyrausta">Pyrausta</tp:taxon-name-part></tp:taxon-name></italic> Schrank, 1802 and <italic><tp:taxon-name><tp:taxon-name-part taxon-name-part-type="genus" reg="Pseudopagyda">Pseudopagyda</tp:taxon-name-part></tp:taxon-name></italic> Slamaka, 2013, but can be distinguished by the usually obvious dark brown subterminal band on the underside of wings. They are characterized by the lanceolate, densely setose uncus; the mostly thumb-shaped sella extending to the ventral margin of the valva; the long arms of the bifid juxta, usually; usually the presence of several spines or sclerites on the anellus in the male genitalia. In the female genitalia, the strongly sclerotized antrum, the slender sclerite located in the posterior part of the ductus bursae, and the second (posterior) signum bearing spines are characteristic.</p></tp:treatment-sec><tp:treatment-sec sec-type="description" id="SECID0EI5BG"><title>Description.</title><p>Frons oblique, smoothly scaled. Vertex with moderately raised scales projecting between antennae. Labial palpus porrect, second segment pointing obliquely upward, third segment pointing slightly downward; exceeding frons by approximately as much as length of head. Maxillary palpus small. Forewing termen gently arched. Hindwing frenulum single in male, with two acanthae in female. Wings usually yellow or yellowish brown, sometimes pink or covered with brown scales; forewing with antemedial and postmedial lines, orbicular and reniform stigma; underside of wings usually with obvious blackish brown subterminal band. Wing venation as in Fig. <xref ref-type="fig" rid="F2">2</xref>.</p><fig id="F2" position="float" orientation="portrait"><object-id xmlns:xlink="http://www.w3.org/1999/xlink" content-type="doi" xlink:type="simple">10.3897/zookeys.1090.78442.figure2</object-id><object-id xmlns:xlink="http://www.w3.org/1999/xlink" content-type="arpha" xlink:type="simple">8A0D071B-5303-5A54-941F-4A2FF2538A3C</object-id><label>Figure 2.</label><caption><p>Wing venation of <italic><tp:taxon-name><tp:taxon-name-part taxon-name-part-type="genus" reg="Ecpyrrhorrhoe">Ecpyrrhorrhoe</tp:taxon-name-part><tp:taxon-name-part taxon-name-part-type="species" reg="rubiginalis">rubiginalis</tp:taxon-name-part></tp:taxon-name></italic>.</p></caption><graphic xmlns:xlink="http://www.w3.org/1999/xlink" xlink:href="zookeys-1090-001-g002.jpg" position="float" orientation="portrait" xlink:type="simple" id="oo_662136.jpg"><uri content-type="original_file" xlink:type="simple">https://binary.pensoft.net/fig/662136</uri></graphic></fig></tp:treatment-sec><tp:treatment-sec sec-type="Male genitalia" id="SECID0EK6BG"><title>Male genitalia.</title><p>Uncus with lanceolate head and a nearly triangular, broad, naked base; densely covered with short simple, thick, setae, and every cluster of setae is made up of two independent setae. Transtilla inferior thin and stick-shaped. Valva elongated tongue-shaped; costa straight to concave; sella thumb-shaped or semicircular, extending to ventral margin of valva, usually with dense setae or spines; sacculus broad, usually with a wide dorsal protrusion. Dorsolateral arms of juxta usually long and tapering; anellus with several spines. Saccus nearly triangular. Phallus tubular.</p></tp:treatment-sec><tp:treatment-sec sec-type="Female genitalia" id="SECID0EP6BG"><title>Female genitalia.</title><p>Ovipositor lobes densely setose. Anterior apophysis usually ~ 1.5–2.5× the length of posterior apophysis. Antrum usually cup-shaped, sometimes densely spinulose; the ductus seminalis inserting to anterior end of colliculum, sometimes wide and sclerotized at base; ductus bursae long and slender, posterior part with a slender sclerite; corpus bursae globular, appendix bursae arising from anterior part of corpus bursae; signum (anterior-most signum) rhombic, second signum (posterior signum) strongly sclerotized and bearing spines.</p></tp:treatment-sec><tp:treatment-sec sec-type="distribution" id="SECID0EU6BG"><title>Distribution.</title><p>Asia, Europe, South Africa, Australia, North America.</p></tp:treatment-sec></tp:taxon-treatment>
