# Supplementary material for: ﻿A revision of the genus Ecpyrrhorrhoe Hübner, 1825 from China based on morphology and molecular data, with descriptions of five new species (Lepidoptera, Crambidae, Pyraustinae)
Source: Zookeys. 2022 Mar 23;1090:1–44. doi: 10.3897/zookeys.1090.78442 (PMC8967814; doi:10.3897/zookeys.1090.78442)
Supplement: XML Treatment for Ecpyrrhorrhoe allochroa [file zookeys.1090.78442-treatment2.xml]

<!DOCTYPE tp:taxon-treatment
  PUBLIC "-//TaxonX//DTD Taxonomic Treatment Publishing DTD v0 20100105//EN" "tax-treatment-NSO.dtd">
<tp:taxon-treatment xmlns:tp="http://www.plazi.org/taxpub"><tp:treatment-meta><kwd-group><label>Taxon classification</label><kwd>
              <named-content content-type="kingdom">Animalia</named-content>
            </kwd><kwd>
              <named-content content-type="order">Lepidoptera</named-content>
            </kwd><kwd>
              <named-content content-type="family">Crambidae</named-content>
            </kwd></kwd-group><mixed-citation publication-type="journal"><person-group><name><surname>Xiang</surname><given-names>Lanbin</given-names></name><name><surname>Chen</surname><given-names>Kai</given-names></name><name><surname>Chen</surname><given-names>Xiaohua</given-names></name><name><surname>Duan</surname><given-names>Yongjiang</given-names></name><name><surname>Zhang</surname><given-names>Dandan</given-names></name></person-group><article-title>﻿A revision of the genus <italic><tp:taxon-name><tp:taxon-name-part taxon-name-part-type="genus" reg="Ecpyrrhorrhoe">Ecpyrrhorrhoe</tp:taxon-name-part></tp:taxon-name></italic> Hübner, 1825 from China based on morphology and molecular data, with descriptions of five new species (<tp:taxon-name><tp:taxon-name-part taxon-name-part-type="order">Lepidoptera</tp:taxon-name-part></tp:taxon-name>, <tp:taxon-name><tp:taxon-name-part taxon-name-part-type="family">Crambidae</tp:taxon-name-part></tp:taxon-name>, <tp:taxon-name><tp:taxon-name-part taxon-name-part-type="subfamily">Pyraustinae</tp:taxon-name-part></tp:taxon-name>)</article-title><source>Zookeys</source><day>23</day><month>03</month><year>2022</year><volume>1090</volume><fpage>1</fpage><lpage>44</lpage><pub-id pub-id-type="doi">10.3897/zookeys.1090.78442</pub-id></mixed-citation></tp:treatment-meta><tp:nomenclature><label>﻿</label><tp:taxon-name>
            <object-id xmlns:xlink="http://www.w3.org/1999/xlink" content-type="arpha" xlink:type="simple">40AC6FC0-832F-5237-923E-D29DDF7F6CF7</object-id>
            <tp:taxon-name-part taxon-name-part-type="genus" reg="Ecpyrrhorrhoe">Ecpyrrhorrhoe</tp:taxon-name-part>
            <tp:taxon-name-part taxon-name-part-type="species" reg="allochroa">allochroa</tp:taxon-name-part>
            <object-id xmlns:xlink="http://www.w3.org/1999/xlink" content-type="zoobank" xlink:type="simple">http://zoobank.org/E9D003C7-8434-40EB-9961-03670363CD3D</object-id>
          </tp:taxon-name><tp:taxon-authority>Zhang &amp; Xiang</tp:taxon-authority><tp:taxon-status xmlns:xlink="http://www.w3.org/1999/xlink" xlink:type="simple">sp. nov.</tp:taxon-status><xref ref-type="fig" rid="F3">Figs 3</xref><xref ref-type="fig" rid="F5">, 22</xref></tp:nomenclature><tp:treatment-sec sec-type="diagnosis" id="SECID0ESZAI"><title>Diagnosis.</title><p>In appearance <italic><tp:taxon-name><tp:taxon-name-part taxon-name-part-type="genus" reg="Ecpyrrhorrhoe">Ecpyrrhorrhoe</tp:taxon-name-part><tp:taxon-name-part taxon-name-part-type="species" reg="allochroa">allochroa</tp:taxon-name-part></tp:taxon-name></italic> resembles <italic><tp:taxon-name><tp:taxon-name-part taxon-name-part-type="genus" reg="Ecpyrrhorrhoe">E.</tp:taxon-name-part><tp:taxon-name-part taxon-name-part-type="species" reg="damastesalis">damastesalis</tp:taxon-name-part></tp:taxon-name></italic> in the narrow forewing and yellowish hindwing without markings. However, it can be differentiated from <italic><tp:taxon-name><tp:taxon-name-part taxon-name-part-type="genus" reg="Ecpyrrhorrhoe">E.</tp:taxon-name-part><tp:taxon-name-part taxon-name-part-type="species" reg="damastesalis">damastesalis</tp:taxon-name-part></tp:taxon-name></italic> by its smaller size (forewing length: 8.0–10.0 mm), forewing scattered with yellowish brown scales and bearing brown markings (Fig. <xref ref-type="fig" rid="F3">3</xref>), in the male genitalia (Fig. <xref ref-type="fig" rid="F5">22</xref>) by the slender valva, the excurved sella with longer setae ventrally, the long and slender phallus, and long and curved, densely spinulose sclerite on anellus.</p><fig id="F3" position="float" orientation="portrait"><object-id xmlns:xlink="http://www.w3.org/1999/xlink" content-type="doi" xlink:type="simple">10.3897/zookeys.1090.78442.figures3-12</object-id><object-id xmlns:xlink="http://www.w3.org/1999/xlink" content-type="arpha" xlink:type="simple">3081A563-F73B-574A-A434-9F183B14FFF3</object-id><label>Figures 3–12.</label><caption><p>Adults of <italic><tp:taxon-name><tp:taxon-name-part taxon-name-part-type="genus" reg="Ecpyrrhorrhoe">Ecpyrrhorrhoe</tp:taxon-name-part></tp:taxon-name></italic> spp. <bold>3</bold><italic><tp:taxon-name><tp:taxon-name-part taxon-name-part-type="genus" reg="Ecpyrrhorrhoe">E.</tp:taxon-name-part><tp:taxon-name-part taxon-name-part-type="species" reg="allochroa">allochroa</tp:taxon-name-part></tp:taxon-name></italic>, sp. nov., holotype, male (Yunnan) <bold>4</bold><italic><tp:taxon-name><tp:taxon-name-part taxon-name-part-type="genus" reg="Ecpyrrhorrhoe">E.</tp:taxon-name-part><tp:taxon-name-part taxon-name-part-type="species" reg="damastesalis">damastesalis</tp:taxon-name-part></tp:taxon-name></italic>, male (Guangdong) <bold>5</bold><italic><tp:taxon-name><tp:taxon-name-part taxon-name-part-type="genus" reg="Ecpyrrhorrhoe">E.</tp:taxon-name-part><tp:taxon-name-part taxon-name-part-type="species" reg="damastesalis">damastesalis</tp:taxon-name-part></tp:taxon-name></italic>, male (Yunnan) <bold>6</bold><italic><tp:taxon-name><tp:taxon-name-part taxon-name-part-type="genus" reg="Ecpyrrhorrhoe">E.</tp:taxon-name-part><tp:taxon-name-part taxon-name-part-type="species" reg="minnehaha">minnehaha</tp:taxon-name-part></tp:taxon-name></italic>, male (Guangdong) <bold>7</bold><italic><tp:taxon-name><tp:taxon-name-part taxon-name-part-type="genus" reg="Ecpyrrhorrhoe">E.</tp:taxon-name-part><tp:taxon-name-part taxon-name-part-type="species" reg="minnehaha">minnehaha</tp:taxon-name-part></tp:taxon-name></italic>, male (Taiwan) <bold>8</bold><italic><tp:taxon-name><tp:taxon-name-part taxon-name-part-type="genus" reg="Ecpyrrhorrhoe">E.</tp:taxon-name-part><tp:taxon-name-part taxon-name-part-type="species" reg="obliquata">obliquata</tp:taxon-name-part></tp:taxon-name></italic>, male (Hainan) <bold>9</bold><italic><tp:taxon-name><tp:taxon-name-part taxon-name-part-type="genus" reg="Ecpyrrhorrhoe">E.</tp:taxon-name-part><tp:taxon-name-part taxon-name-part-type="species" reg="rufipicta">rufipicta</tp:taxon-name-part></tp:taxon-name></italic>, female (Hainan) <bold>10</bold><italic><tp:taxon-name><tp:taxon-name-part taxon-name-part-type="genus" reg="Ecpyrrhorrhoe">E.</tp:taxon-name-part><tp:taxon-name-part taxon-name-part-type="species" reg="fimbriata">fimbriata</tp:taxon-name-part></tp:taxon-name></italic>, male (Guangxi) <bold>11</bold><italic><tp:taxon-name><tp:taxon-name-part taxon-name-part-type="genus" reg="Ecpyrrhorrhoe">E.</tp:taxon-name-part><tp:taxon-name-part taxon-name-part-type="species" reg="rubiginalis">rubiginalis</tp:taxon-name-part></tp:taxon-name></italic>, female (Xinjiang) <bold>12</bold><italic><tp:taxon-name><tp:taxon-name-part taxon-name-part-type="genus" reg="Ecpyrrhorrhoe">E.</tp:taxon-name-part><tp:taxon-name-part taxon-name-part-type="species" reg="machoeralis">machoeralis</tp:taxon-name-part></tp:taxon-name></italic>, type, female (Sri Lanka). Scale bars: 5.0 mm.</p></caption><graphic xmlns:xlink="http://www.w3.org/1999/xlink" xlink:href="zookeys-1090-001-g003.jpg" position="float" orientation="portrait" xlink:type="simple" id="oo_662137.jpg"><uri content-type="original_file" xlink:type="simple">https://binary.pensoft.net/fig/662137</uri></graphic></fig></tp:treatment-sec><tp:treatment-sec sec-type="description" id="SECID0EX6AI"><title>Description</title><p>(Fig. <xref ref-type="fig" rid="F3">3</xref>). <bold>Head.</bold> Frons yellow, sometimes white medially, with white lateral bands. Vertex pale yellow. Labial palpus dark yellow or yellowish brown, contrastingly white at base ventrally. Maxillary palpus yellowish brown, pale terminally. <bold>Thorax.</bold> Dorsal side dark yellow or yellowish brown, ventral side white. Legs white to pale yellow. <bold>Wings.</bold> Forewing length: 8.0–10.0 mm. Forewing pale yellow, densely scattered with yellowish brown scales, lines and stigmata brown; antemedial line from ~ 1/4 of costa to 1/2 of posterior margin; orbicular stigma oblate, sometimes weak; reniform stigma comma-shaped, slightly concave or bending inwards at middle; postmedial line from 3/4 of costa, dentated beyond basal half of CuA<sub>1</sub>, bending inward to 1/3 of CuA<sub>2</sub>, then dentated to 2/3 of posterior margin; fringe dark brown. Hindwing yellowish white, with area pale yellow; fringe pale brown and whitish at tornus. <bold>Abdomen.</bold> Pale dark yellow or yellowish brown dorsally, white ventrally.</p></tp:treatment-sec><tp:treatment-sec sec-type="Male genitalia" id="SECID0ENABI"><title>Male genitalia</title><p><bold>(Fig. <xref ref-type="fig" rid="F5">22</xref>).</bold> Uncus with basal 2/5 nearly triangular and naked. Valva slightly curved, of even width, apex obtusely rounded; sella thumb-shaped and excurved, setose, bearing several spines on ventral margin; sacculus with dorsal 3/5 inflated into a nearly triangular protrusion. Juxta shield-shaped, with base wide, distal 1/4 bifid into thick and short arms with membranous extension; anellus with a long and curved, densely spinulose sclerite (attached to distal end of phallus in Fig. <xref ref-type="fig" rid="F5">22</xref>). Saccus rounded triangular. Phallus long and slender, distal part slightly curved upward and sclerotized, with a cluster of interlaced spicules on vesica; distal end with a bent, spine-like cornutus.</p></tp:treatment-sec><tp:treatment-sec sec-type="Female genitalia" id="SECID0E5ABI"><title>Female genitalia.</title><p>Unknown.</p></tp:treatment-sec><tp:treatment-sec sec-type="material" id="SECID0EDBBI"><title>Material examined.</title><p><bold>Type material. <italic>Holotype</italic></bold> ♂, <bold>China: Yunnan</bold>: Mengla, Xishuangbanna, 28.X.2010, Hu Bingbing, Zhang Jin, Cai Yanpeng leg., genitalia slide No. CXH12133 (<abbrev xmlns:xlink="http://www.w3.org/1999/xlink" xlink:title="Museum of Biology, Sun Yat-sen University, Guangzhou, China" id="ABBRID0EPBBI" xlink:type="simple">SYSBM</abbrev>). <bold><italic>Paratypes</italic>: CHINA: Guizhou</bold>: 1♂, Fade Bridge, Shunchang, 29.IV–3.V.2019, Liu Qingming leg., genitalia slide No. SYSU1511; <bold>Hainan</bold>: 1♂, Hongxin Village, Yuanmen, Baisha, <named-content xmlns:xlink="http://www.w3.org/1999/xlink" content-type="dwc:verbatimCoordinates" xlink:type="simple"><named-content content-type="geo-json" specific-use="{&#34;type&#34;:&#34;Point&#34;,&#34;coordinates&#34;:[109.520000,19.070000]}" id="NCID0E3BBI" xlink:type="simple">19.07°N, 109.52°E</named-content></named-content>, alt. 460 m, 30.VI.2014, Cong Peixin, Liu Linjie, Hu Sha leg., genitalia slide No. ZDD12045, molecular voucher No. LEP0060 (<named-content xmlns:xlink="http://www.w3.org/1999/xlink" content-type="dwc:institutional_code" xlink:type="simple">NKU</named-content>).</p></tp:treatment-sec><tp:treatment-sec sec-type="distribution" id="SECID0EFCBI"><title>Distribution.</title><p>China (Guizhou, Hainan, Yunnan).</p></tp:treatment-sec><tp:treatment-sec sec-type="etymology" id="SECID0EKCBI"><title>Etymology.</title><p>The specific name is derived from the Latin <italic>allochrous</italic> (= heterochromatic), referring to the color difference between the forewing and hindwing.</p></tp:treatment-sec><tp:treatment-sec><!--Section generated to contain objects referenced in tp:taxon-treatment.--><fig id="F5" position="float" orientation="portrait"><object-id xmlns:xlink="http://www.w3.org/1999/xlink" content-type="doi" xlink:type="simple">10.3897/zookeys.1090.78442.figures22-27</object-id><object-id xmlns:xlink="http://www.w3.org/1999/xlink" content-type="arpha" xlink:type="simple">06562A97-3F78-50EA-A50F-A7525A381F9C</object-id><label>Figures 22–27.</label><caption><p>Male genitalia of <italic><tp:taxon-name><tp:taxon-name-part taxon-name-part-type="genus" reg="Ecpyrrhorrhoe">Ecpyrrhorrhoe</tp:taxon-name-part></tp:taxon-name></italic> spp., with enlarged detail of juxta (right) <bold>22</bold><italic><tp:taxon-name><tp:taxon-name-part taxon-name-part-type="genus" reg="Ecpyrrhorrhoe">E.</tp:taxon-name-part><tp:taxon-name-part taxon-name-part-type="species" reg="allochroa">allochroa</tp:taxon-name-part></tp:taxon-name></italic>, sp. nov., holotype, Yunnan (genitalia slide No. CXH12133) <bold>23</bold><italic><tp:taxon-name><tp:taxon-name-part taxon-name-part-type="genus" reg="Ecpyrrhorrhoe">E.</tp:taxon-name-part><tp:taxon-name-part taxon-name-part-type="species" reg="damastesalis">damastesalis</tp:taxon-name-part></tp:taxon-name></italic>, Yunnan (genitalia slide No. SYSU0237) <bold>24</bold><italic><tp:taxon-name><tp:taxon-name-part taxon-name-part-type="genus" reg="Ecpyrrhorrhoe">E.</tp:taxon-name-part><tp:taxon-name-part taxon-name-part-type="species" reg="minnehaha">minnehaha</tp:taxon-name-part></tp:taxon-name></italic>, Jiangxi (genitalia slide No. SYSU0271) <bold>25</bold><italic><tp:taxon-name><tp:taxon-name-part taxon-name-part-type="genus" reg="Ecpyrrhorrhoe">E.</tp:taxon-name-part><tp:taxon-name-part taxon-name-part-type="species" reg="obliquata">obliquata</tp:taxon-name-part></tp:taxon-name></italic>, Hainan (genitalia slide No. SYSU0228) <bold>26</bold><italic><tp:taxon-name><tp:taxon-name-part taxon-name-part-type="genus" reg="Ecpyrrhorrhoe">E.</tp:taxon-name-part><tp:taxon-name-part taxon-name-part-type="species" reg="rufipicta">rufipicta</tp:taxon-name-part></tp:taxon-name></italic>, Hainan (genitalia slide No. ZDD12031) <bold>27</bold><italic><tp:taxon-name><tp:taxon-name-part taxon-name-part-type="genus" reg="Ecpyrrhorrhoe">E.</tp:taxon-name-part><tp:taxon-name-part taxon-name-part-type="species" reg="fimbriata">fimbriata</tp:taxon-name-part></tp:taxon-name></italic>, Yunnan (genitalia slide No. SYSU0281). Scale bars: 1.0 mm.</p></caption><graphic xmlns:xlink="http://www.w3.org/1999/xlink" xlink:href="zookeys-1090-001-g005.jpg" position="float" orientation="portrait" xlink:type="simple" id="oo_662139.jpg"><uri content-type="original_file" xlink:type="simple">https://binary.pensoft.net/fig/662139</uri></graphic></fig></tp:treatment-sec></tp:taxon-treatment>
