# Supplementary material for: ﻿A revision of the genus Ecpyrrhorrhoe Hübner, 1825 from China based on morphology and molecular data, with descriptions of five new species (Lepidoptera, Crambidae, Pyraustinae)
Source: Zookeys. 2022 Mar 23;1090:1–44. doi: 10.3897/zookeys.1090.78442 (PMC8967814; doi:10.3897/zookeys.1090.78442)
Supplement: XML Treatment for Ecpyrrhorrhoe damastesalis [file zookeys.1090.78442-treatment3.xml]

<!DOCTYPE tp:taxon-treatment
  PUBLIC "-//TaxonX//DTD Taxonomic Treatment Publishing DTD v0 20100105//EN" "tax-treatment-NSO.dtd">
<tp:taxon-treatment xmlns:tp="http://www.plazi.org/taxpub"><tp:treatment-meta><kwd-group><label>Taxon classification</label><kwd>
              <named-content content-type="kingdom">Animalia</named-content>
            </kwd><kwd>
              <named-content content-type="order">Lepidoptera</named-content>
            </kwd><kwd>
              <named-content content-type="family">Crambidae</named-content>
            </kwd></kwd-group><mixed-citation publication-type="journal"><person-group><name><surname>Xiang</surname><given-names>Lanbin</given-names></name><name><surname>Chen</surname><given-names>Kai</given-names></name><name><surname>Chen</surname><given-names>Xiaohua</given-names></name><name><surname>Duan</surname><given-names>Yongjiang</given-names></name><name><surname>Zhang</surname><given-names>Dandan</given-names></name></person-group><article-title>﻿A revision of the genus <italic><tp:taxon-name><tp:taxon-name-part taxon-name-part-type="genus" reg="Ecpyrrhorrhoe">Ecpyrrhorrhoe</tp:taxon-name-part></tp:taxon-name></italic> Hübner, 1825 from China based on morphology and molecular data, with descriptions of five new species (<tp:taxon-name><tp:taxon-name-part taxon-name-part-type="order">Lepidoptera</tp:taxon-name-part></tp:taxon-name>, <tp:taxon-name><tp:taxon-name-part taxon-name-part-type="family">Crambidae</tp:taxon-name-part></tp:taxon-name>, <tp:taxon-name><tp:taxon-name-part taxon-name-part-type="subfamily">Pyraustinae</tp:taxon-name-part></tp:taxon-name>)</article-title><source>Zookeys</source><day>23</day><month>03</month><year>2022</year><volume>1090</volume><fpage>1</fpage><lpage>44</lpage><pub-id pub-id-type="doi">10.3897/zookeys.1090.78442</pub-id></mixed-citation></tp:treatment-meta><tp:nomenclature><label>﻿</label><tp:taxon-name>
            <object-id xmlns:xlink="http://www.w3.org/1999/xlink" content-type="arpha" xlink:type="simple">07694BFB-CC13-50F1-B32B-0BDCBF945D9D</object-id>
            <tp:taxon-name-part taxon-name-part-type="genus" reg="Ecpyrrhorrhoe">Ecpyrrhorrhoe</tp:taxon-name-part>
            <tp:taxon-name-part taxon-name-part-type="species" reg="damastesalis">damastesalis</tp:taxon-name-part>
          </tp:taxon-name><tp:taxon-authority>(Walker, 1859)</tp:taxon-authority><tp:taxon-status xmlns:xlink="http://www.w3.org/1999/xlink" xlink:type="simple">comb. nov.</tp:taxon-status><xref ref-type="fig" rid="F3">Figs 4</xref><xref ref-type="fig" rid="F3">, 5</xref><xref ref-type="fig" rid="F5">, 23</xref><xref ref-type="fig" rid="F8">, 38</xref><tp:nomenclature-citation-list><tp:nomenclature-citation><tp:taxon-name>
                <tp:taxon-name-part taxon-name-part-type="genus" reg="Scopula">Scopula</tp:taxon-name-part>
                <tp:taxon-name-part taxon-name-part-type="species" reg="damastesalis">damastesalis</tp:taxon-name-part>
              </tp:taxon-name><comment>Walker, 1859: 1013.</comment></tp:nomenclature-citation></tp:nomenclature-citation-list></tp:nomenclature><tp:treatment-sec sec-type="diagnosis" id="SECID0EVEBI"><title>Diagnosis.</title><p>In the male genitalia (Fig. <xref ref-type="fig" rid="F5">23</xref>), <italic><tp:taxon-name><tp:taxon-name-part taxon-name-part-type="genus" reg="Ecpyrrhorrhoe">E.</tp:taxon-name-part><tp:taxon-name-part taxon-name-part-type="species" reg="damastesalis">damastesalis</tp:taxon-name-part></tp:taxon-name></italic> can be characterized by the relatively thick and tapered uncus, the slender and straight sella bearing more strongly sclerotized short spines almost vertically placed on ventral and distal margins, and the three groups of spines present on anellus. The female genitalia (Fig. <xref ref-type="fig" rid="F8">38</xref>) are unique, readily separable by the triangular antrum, the wrinkled corpus bursae, the significantly large and generally subtriangular rhomboid signum with anterior and posterior parts asymmetrical and bearing a slightly curved carina, as well as the longer spines on markedly large second (posterior) signum.</p></tp:treatment-sec><tp:treatment-sec sec-type="redescription" id="SECID0EOFBI"><title>Redescription</title><p>(Figs <xref ref-type="fig" rid="F3">4</xref>, <xref ref-type="fig" rid="F3">5</xref>). <bold>Head.</bold> Frons yellow, or yellowish brown scattered with rosy scales, with white lateral bands. Vertex pale yellow, usually scattered with rosy scales. Labial palpus yellowish brown or brown, usually scattered with rosy scales, contrastingly white at base ventrally. Maxillary palpus yellowish brown or brown, usually scattered with rosy scales, pale yellow terminally. <bold>Thorax.</bold> Dorsal side yellow, and ventral side white; tegula yellow or mixed with rosy scales sometimes. <bold>Wings.</bold> Forewing length: 10.0–14.0 mm. Forewing narrow and elongated; pale yellow, usually covered with rosy scales on veins, markings yellowish brown or rosy; antemedial line obliquely from 1/4 of costa to beyond posterior margin of cell, then deeply dentated to basal 1/3 of dorsum; orbicular stigma oval and distinct; reniform stigma comma-shaped, short and thick, sometimes concave; postmedial line bent inwards from 3/4 of costa, then arched and crenulated to basal half of CuA<sub>1</sub>, finally sharply dentated to 2/3 of posterior margin; subterminal line crenulated, sometimes faint; vein ends sometimes bearing triangular spots; fringe pale yellow, mostly mixed with rosy scales sometimes. Hindwing yellowish white, termen yellowish brown or rosy; fringe pale yellow, sometimes with some pink toward apex. <bold>Abdomen.</bold> Pale yellow dorsally, white ventrally.</p></tp:treatment-sec><tp:treatment-sec sec-type="Male genitalia" id="SECID0EGGBI"><title>Male genitalia</title><p><bold>(Fig. <xref ref-type="fig" rid="F5">23</xref>).</bold> Uncus relatively thick and tapered, with basal 1/3 nearly triangular and naked. Valva slightly broad, with costa nearly straight or concave and ventral margin curved, basal part weakly narrowed, remainder of even width, apex obtusely rounded; sella thumb-shaped and straight, extending inward, bearing short spines vertically settled on ventral and distal margins; sacculus with dorsal 3/5 inflated into a nearly triangular protrusion. Juxta shield-shaped, medially weakly sclerotized, bifid; anellus with three groups of spines (attached to distal juxta in Fig. <xref ref-type="fig" rid="F5">23</xref>). Saccus narrowly triangular. Phallus long and slender, basal part slightly curved, with a bunch of interlaced spicules on vesica.</p></tp:treatment-sec><tp:treatment-sec sec-type="Female genitalia" id="SECID0EXGBI"><title>Female genitalia</title><p><bold>(Fig. <xref ref-type="fig" rid="F8">38</xref>).</bold> Anterior apophysis ~ 2× length of posterior apophysis. Antrum subtriangular, strongly sclerotized; colliculum short; ductus bursae ~ 1.5–2× as long as diameter of corpus bursae, posterior sclerite absent. Corpus bursae globular, strongly wrinkled; rhomboid signum large, nearly triangular, with anterior and posterior parts asymmetrical, bearing slightly curved carina; second (posterior) signum larger than in other species, bearing dense and long spines.</p></tp:treatment-sec><tp:treatment-sec sec-type="material" id="SECID0EEHBI"><title>Material examined.</title><p><bold>Type material. <italic>Type</italic></bold>: 1♀, Ceylon (<named-content xmlns:xlink="http://www.w3.org/1999/xlink" content-type="dwc:institutional_code" xlink:type="simple">NHMUK</named-content>).</p></tp:treatment-sec><tp:treatment-sec sec-type="material" id="SECID0ESHBI"><title>Other material examined.</title><p><bold>Thailand</bold>: 1♂, Chiengma, on eyes of horse, 24.VI.1963, W.W.G. Buttiker, <tp:taxon-name><tp:taxon-name-part taxon-name-part-type="family">Pyralidae</tp:taxon-name-part></tp:taxon-name> Brit. Mus. Slide No. 12700 (<named-content xmlns:xlink="http://www.w3.org/1999/xlink" content-type="dwc:institutional_code" xlink:type="simple">NHMUK</named-content>). <bold>India</bold>: 1♂, Bombay, 21.2.[18]92, <tp:taxon-name><tp:taxon-name-part taxon-name-part-type="family">Pyralidae</tp:taxon-name-part></tp:taxon-name> Brit. Mus. Slide No. 010315440 (<named-content xmlns:xlink="http://www.w3.org/1999/xlink" content-type="dwc:institutional_code" xlink:type="simple">NHMUK</named-content>). <bold>China. Fujian</bold>: 1♂1♀, Mt. Tianzhushan, Xiamen, 21, 24.VII.2014, Yang Xiaofei leg., genitalia slide No. ZDD12030 (♀) (<named-content xmlns:xlink="http://www.w3.org/1999/xlink" content-type="dwc:institutional_code" xlink:type="simple">NKU</named-content>); <bold>Guangdong</bold>: 5♂3♀, Longyuan Ecological Garden, Zhepu Village, Hengli, Huizhou, <named-content xmlns:xlink="http://www.w3.org/1999/xlink" content-type="dwc:verbatimCoordinates" xlink:type="simple"><named-content content-type="geo-json" specific-use="{&#34;type&#34;:&#34;Point&#34;,&#34;coordinates&#34;:[114.600000,23.260000]}" id="NCID0EZIBI" xlink:type="simple">23.26°N, 114.60°E</named-content></named-content>, 6.X.2021, Zhang Dandan leg.; <bold>Hainan</bold>: 2♂, Shuiman Village, Wuzhishan, <named-content xmlns:xlink="http://www.w3.org/1999/xlink" content-type="dwc:verbatimCoordinates" xlink:type="simple"><named-content content-type="geo-json" specific-use="{&#34;type&#34;:&#34;Point&#34;,&#34;coordinates&#34;:[109.660000,18.880000]}" id="NCID0EDJBI" xlink:type="simple">18.88°N, 109.66°E</named-content></named-content>, alt. 667 m, 14.V.2013, 6.IX.2013, Chen Xiaohua, Li Jinwei leg., genitalia slide No. CXH12189; 1♂, Bawangling Natural Reserve, <named-content xmlns:xlink="http://www.w3.org/1999/xlink" content-type="dwc:verbatimCoordinates" xlink:type="simple"><named-content content-type="geo-json" specific-use="{&#34;type&#34;:&#34;Point&#34;,&#34;coordinates&#34;:[109.120000,19.080000]}" id="NCID0ELJBI" xlink:type="simple">19.08°N, 109.12°E</named-content></named-content>, alt. 169 m, 10.V.2013, Li Jinwei leg., genitalia slide No. CXH12187; 2♂3♀, Jianfengling, 1–3.VI.2010, Kang Li leg.; 1♀, Jianling Natural Reserve, alt. 143 m, <named-content xmlns:xlink="http://www.w3.org/1999/xlink" content-type="dwc:verbatimCoordinates" xlink:type="simple"><named-content content-type="geo-json" specific-use="{&#34;type&#34;:&#34;Point&#34;,&#34;coordinates&#34;:[110.160000,18.520000]}" id="NCID0ETJBI" xlink:type="simple">18.52°N, 110.16°E</named-content></named-content>, 8.IX.2013, Xie Weicai leg.; 1♂, Jianfeng, Ledong, <named-content xmlns:xlink="http://www.w3.org/1999/xlink" content-type="dwc:verbatimCoordinates" xlink:type="simple"><named-content content-type="geo-json" specific-use="{&#34;type&#34;:&#34;Point&#34;,&#34;coordinates&#34;:[108.800000,18.700000]}" id="NCID0E2JBI" xlink:type="simple">18.70°N, 108.80°E</named-content></named-content>, alt. 58 m, 28.IV.2019, Xiang Lanbin leg.; 1♀, Yinggeling Natural Reserve, <named-content xmlns:xlink="http://www.w3.org/1999/xlink" content-type="dwc:verbatimCoordinates" xlink:type="simple"><named-content content-type="geo-json" specific-use="{&#34;type&#34;:&#34;Point&#34;,&#34;coordinates&#34;:[109.500000,19.050000]}" id="NCID0EDKBI" xlink:type="simple">19.05°N, 109.50°E</named-content></named-content>, alt. 954 m, 4.IX.2013, Chen Xiaohua leg., genitalia slide No. SYSU0247, molecular voucher No. LEP0021; 1♂, Qijiafang, Limushan Natural Reserve, alt. 681 m, 15.IV.2016, Wei Xueli leg.; 1♂, Yaxing Village, Nankai, Baisha, 19.02°N, 109.40°E, alt. 321 m, 20.VI.2015, Cong Peixin, Guan Wei, Hu Sha leg. (<named-content xmlns:xlink="http://www.w3.org/1999/xlink" content-type="dwc:institutional_code" xlink:type="simple">NKU</named-content>); 2♂1♀, Songtao Reservoir, Lanyang, alt. 194 m, 16–17.IV.2016, Wei Xueli leg.; <bold>Yunnan</bold>: 2♂5♀, Nabang Village, Yingjiang, <named-content xmlns:xlink="http://www.w3.org/1999/xlink" content-type="dwc:verbatimCoordinates" xlink:type="simple"><named-content content-type="geo-json" specific-use="{&#34;type&#34;:&#34;Point&#34;,&#34;coordinates&#34;:[97.560000,24.750000]}" id="NCID0ERKBI" xlink:type="simple">24.75°N, 97.56°E</named-content></named-content>, alt. 239 m, 27.V.2016, Duan Yongjiang leg., genitalia slide No. SYSU0926 (♂, molecular voucher No. LEP0163); 1♂2♀, Longmen Village, Mengla, 23.VII.2011, Li Jinwei leg., genitalia slide No. SYSU0237 (♂, molecular voucher No. LEP0035); 1♂3♀, Tuanshan Village, Liming, Ninger, alt. 1162 m, 29.IV.2020, Xiang Lanbin leg.</p><fig id="F4" position="float" orientation="portrait"><object-id xmlns:xlink="http://www.w3.org/1999/xlink" content-type="doi" xlink:type="simple">10.3897/zookeys.1090.78442.figures13-21</object-id><object-id xmlns:xlink="http://www.w3.org/1999/xlink" content-type="arpha" xlink:type="simple">21515EE2-1589-5A53-ABF1-4876272FE3A2</object-id><label>Figures 13–21.</label><caption><p>Adults of <italic><tp:taxon-name><tp:taxon-name-part taxon-name-part-type="genus" reg="Ecpyrrhorrhoe">Ecpyrrhorrhoe</tp:taxon-name-part></tp:taxon-name></italic> spp. <bold>13</bold><italic><tp:taxon-name><tp:taxon-name-part taxon-name-part-type="genus" reg="Ecpyrrhorrhoe">E.</tp:taxon-name-part><tp:taxon-name-part taxon-name-part-type="species" reg="rosisquama">rosisquama</tp:taxon-name-part></tp:taxon-name></italic>, sp. nov., holotype, male (Yunnan) <bold>14</bold><italic><tp:taxon-name><tp:taxon-name-part taxon-name-part-type="genus" reg="Ecpyrrhorrhoe">E.</tp:taxon-name-part><tp:taxon-name-part taxon-name-part-type="species" reg="exigistria">exigistria</tp:taxon-name-part></tp:taxon-name></italic>, sp. nov., holotype, male (Yunnan) <bold>15</bold><italic><tp:taxon-name><tp:taxon-name-part taxon-name-part-type="genus" reg="Ecpyrrhorrhoe">E.</tp:taxon-name-part><tp:taxon-name-part taxon-name-part-type="species" reg="digitaliformis">digitaliformis</tp:taxon-name-part></tp:taxon-name></italic>, male (Guizhou) <bold>16</bold><italic><tp:taxon-name><tp:taxon-name-part taxon-name-part-type="genus" reg="Ecpyrrhorrhoe">E.</tp:taxon-name-part><tp:taxon-name-part taxon-name-part-type="species" reg="brevis">brevis</tp:taxon-name-part></tp:taxon-name></italic>, sp. nov., paratype, male (Guangdong) <bold>17</bold><italic><tp:taxon-name><tp:taxon-name-part taxon-name-part-type="genus" reg="Ecpyrrhorrhoe">E.</tp:taxon-name-part><tp:taxon-name-part taxon-name-part-type="species" reg="puralis">puralis</tp:taxon-name-part></tp:taxon-name></italic>, male (Hainan) <bold>18</bold><italic><tp:taxon-name><tp:taxon-name-part taxon-name-part-type="genus" reg="Ecpyrrhorrhoe">E.</tp:taxon-name-part><tp:taxon-name-part taxon-name-part-type="species" reg="rubellalis">rubellalis</tp:taxon-name-part></tp:taxon-name></italic>, male (Hainan) <bold>19</bold><italic><tp:taxon-name><tp:taxon-name-part taxon-name-part-type="genus" reg="Ecpyrrhorrhoe">E.</tp:taxon-name-part><tp:taxon-name-part taxon-name-part-type="species" reg="longispinalis">longispinalis</tp:taxon-name-part></tp:taxon-name></italic>, sp. nov., holotype, male (Hunan) <bold>20</bold><italic><tp:taxon-name><tp:taxon-name-part taxon-name-part-type="genus" reg="Ecpyrrhorrhoe">E.</tp:taxon-name-part><tp:taxon-name-part taxon-name-part-type="species" reg="celatalis">celatalis</tp:taxon-name-part></tp:taxon-name></italic>, male (Yunnan) <bold>21</bold><italic><tp:taxon-name><tp:taxon-name-part taxon-name-part-type="genus" reg="Ecpyrrhorrhoe">E.</tp:taxon-name-part><tp:taxon-name-part taxon-name-part-type="species" reg="biaculeiformis">biaculeiformis</tp:taxon-name-part></tp:taxon-name></italic>, female (Anhui). Scale bars: 5.0 mm.</p></caption><graphic xmlns:xlink="http://www.w3.org/1999/xlink" xlink:href="zookeys-1090-001-g004.jpg" position="float" orientation="portrait" xlink:type="simple" id="oo_662138.jpg"><uri content-type="original_file" xlink:type="simple">https://binary.pensoft.net/fig/662138</uri></graphic></fig></tp:treatment-sec><tp:treatment-sec sec-type="distribution" id="SECID0E6OBI"><title>Distribution.</title><p>China (Fujian, Guangdong, Guangxi, Hainan, Yunnan), Sri Lanka, India, Thailand, Malaysia, Indonesia, Papua New Guinea, Australia.</p></tp:treatment-sec><tp:treatment-sec sec-type="remarks" id="SECID0EEPBI"><title>Remarks.</title><p>The larvae of <italic><tp:taxon-name><tp:taxon-name-part taxon-name-part-type="genus" reg="Ecpyrrhorrhoe">Ecpyrrhorrhoe</tp:taxon-name-part><tp:taxon-name-part taxon-name-part-type="species" reg="damastesalis">damastesalis</tp:taxon-name-part></tp:taxon-name></italic> are leaf skeletonizers of teak (<italic><tp:taxon-name><tp:taxon-name-part taxon-name-part-type="genus" reg="Tectona">Tectona</tp:taxon-name-part><tp:taxon-name-part taxon-name-part-type="species" reg="grandis">grandis</tp:taxon-name-part></tp:taxon-name></italic>). Severe infestations, causing 90%–100% defoliation, has been recorded from Malaysia and Guangdong, China (<xref ref-type="bibr" rid="B6">Intachat 1998</xref>; <xref ref-type="bibr" rid="B9">Lin et al. 2018</xref>). The misidentification of <italic><tp:taxon-name><tp:taxon-name-part taxon-name-part-type="genus" reg="Ecpyrrhorrhoe">E.</tp:taxon-name-part><tp:taxon-name-part taxon-name-part-type="species" reg="damastesalis">damastesalis</tp:taxon-name-part></tp:taxon-name></italic> as <italic><tp:taxon-name><tp:taxon-name-part taxon-name-part-type="genus" reg="Ecpyrrhorrhoe">Ecpyrrhorrhoe</tp:taxon-name-part><tp:taxon-name-part taxon-name-part-type="species" reg="machoeralis">machoeralis</tp:taxon-name-part></tp:taxon-name></italic> (Walker, 1859), comb. nov. is common and has been verified in Java and Thailand (<xref ref-type="bibr" rid="B6">Intachat 1998</xref>) and Hainan, China (<xref ref-type="bibr" rid="B29">Wu et al. 1977</xref>; <xref ref-type="bibr" rid="B27">Wang 1980</xref>). We speculate that there are more misidentifications in the literature of this species as <italic><tp:taxon-name><tp:taxon-name-part taxon-name-part-type="genus" reg="Ecpyrrhorrhoe">E.</tp:taxon-name-part><tp:taxon-name-part taxon-name-part-type="species" reg="machoeralis">machoeralis</tp:taxon-name-part></tp:taxon-name></italic>.</p></tp:treatment-sec><tp:treatment-sec><!--Section generated to contain objects referenced in tp:taxon-treatment.--><fig id="F3" position="float" orientation="portrait"><object-id xmlns:xlink="http://www.w3.org/1999/xlink" content-type="doi" xlink:type="simple">10.3897/zookeys.1090.78442.figures3-12</object-id><object-id xmlns:xlink="http://www.w3.org/1999/xlink" content-type="arpha" xlink:type="simple">3081A563-F73B-574A-A434-9F183B14FFF3</object-id><label>Figures 3–12.</label><caption><p>Adults of <italic><tp:taxon-name><tp:taxon-name-part taxon-name-part-type="genus" reg="Ecpyrrhorrhoe">Ecpyrrhorrhoe</tp:taxon-name-part></tp:taxon-name></italic> spp. <bold>3</bold><italic><tp:taxon-name><tp:taxon-name-part taxon-name-part-type="genus" reg="Ecpyrrhorrhoe">E.</tp:taxon-name-part><tp:taxon-name-part taxon-name-part-type="species" reg="allochroa">allochroa</tp:taxon-name-part></tp:taxon-name></italic>, sp. nov., holotype, male (Yunnan) <bold>4</bold><italic><tp:taxon-name><tp:taxon-name-part taxon-name-part-type="genus" reg="Ecpyrrhorrhoe">E.</tp:taxon-name-part><tp:taxon-name-part taxon-name-part-type="species" reg="damastesalis">damastesalis</tp:taxon-name-part></tp:taxon-name></italic>, male (Guangdong) <bold>5</bold><italic><tp:taxon-name><tp:taxon-name-part taxon-name-part-type="genus" reg="Ecpyrrhorrhoe">E.</tp:taxon-name-part><tp:taxon-name-part taxon-name-part-type="species" reg="damastesalis">damastesalis</tp:taxon-name-part></tp:taxon-name></italic>, male (Yunnan) <bold>6</bold><italic><tp:taxon-name><tp:taxon-name-part taxon-name-part-type="genus" reg="Ecpyrrhorrhoe">E.</tp:taxon-name-part><tp:taxon-name-part taxon-name-part-type="species" reg="minnehaha">minnehaha</tp:taxon-name-part></tp:taxon-name></italic>, male (Guangdong) <bold>7</bold><italic><tp:taxon-name><tp:taxon-name-part taxon-name-part-type="genus" reg="Ecpyrrhorrhoe">E.</tp:taxon-name-part><tp:taxon-name-part taxon-name-part-type="species" reg="minnehaha">minnehaha</tp:taxon-name-part></tp:taxon-name></italic>, male (Taiwan) <bold>8</bold><italic><tp:taxon-name><tp:taxon-name-part taxon-name-part-type="genus" reg="Ecpyrrhorrhoe">E.</tp:taxon-name-part><tp:taxon-name-part taxon-name-part-type="species" reg="obliquata">obliquata</tp:taxon-name-part></tp:taxon-name></italic>, male (Hainan) <bold>9</bold><italic><tp:taxon-name><tp:taxon-name-part taxon-name-part-type="genus" reg="Ecpyrrhorrhoe">E.</tp:taxon-name-part><tp:taxon-name-part taxon-name-part-type="species" reg="rufipicta">rufipicta</tp:taxon-name-part></tp:taxon-name></italic>, female (Hainan) <bold>10</bold><italic><tp:taxon-name><tp:taxon-name-part taxon-name-part-type="genus" reg="Ecpyrrhorrhoe">E.</tp:taxon-name-part><tp:taxon-name-part taxon-name-part-type="species" reg="fimbriata">fimbriata</tp:taxon-name-part></tp:taxon-name></italic>, male (Guangxi) <bold>11</bold><italic><tp:taxon-name><tp:taxon-name-part taxon-name-part-type="genus" reg="Ecpyrrhorrhoe">E.</tp:taxon-name-part><tp:taxon-name-part taxon-name-part-type="species" reg="rubiginalis">rubiginalis</tp:taxon-name-part></tp:taxon-name></italic>, female (Xinjiang) <bold>12</bold><italic><tp:taxon-name><tp:taxon-name-part taxon-name-part-type="genus" reg="Ecpyrrhorrhoe">E.</tp:taxon-name-part><tp:taxon-name-part taxon-name-part-type="species" reg="machoeralis">machoeralis</tp:taxon-name-part></tp:taxon-name></italic>, type, female (Sri Lanka). Scale bars: 5.0 mm.</p></caption><graphic xmlns:xlink="http://www.w3.org/1999/xlink" xlink:href="zookeys-1090-001-g003.jpg" position="float" orientation="portrait" xlink:type="simple" id="oo_662137.jpg"><uri content-type="original_file" xlink:type="simple">https://binary.pensoft.net/fig/662137</uri></graphic></fig><fig id="F5" position="float" orientation="portrait"><object-id xmlns:xlink="http://www.w3.org/1999/xlink" content-type="doi" xlink:type="simple">10.3897/zookeys.1090.78442.figures22-27</object-id><object-id xmlns:xlink="http://www.w3.org/1999/xlink" content-type="arpha" xlink:type="simple">06562A97-3F78-50EA-A50F-A7525A381F9C</object-id><label>Figures 22–27.</label><caption><p>Male genitalia of <italic><tp:taxon-name><tp:taxon-name-part taxon-name-part-type="genus" reg="Ecpyrrhorrhoe">Ecpyrrhorrhoe</tp:taxon-name-part></tp:taxon-name></italic> spp., with enlarged detail of juxta (right) <bold>22</bold><italic><tp:taxon-name><tp:taxon-name-part taxon-name-part-type="genus" reg="Ecpyrrhorrhoe">E.</tp:taxon-name-part><tp:taxon-name-part taxon-name-part-type="species" reg="allochroa">allochroa</tp:taxon-name-part></tp:taxon-name></italic>, sp. nov., holotype, Yunnan (genitalia slide No. CXH12133) <bold>23</bold><italic><tp:taxon-name><tp:taxon-name-part taxon-name-part-type="genus" reg="Ecpyrrhorrhoe">E.</tp:taxon-name-part><tp:taxon-name-part taxon-name-part-type="species" reg="damastesalis">damastesalis</tp:taxon-name-part></tp:taxon-name></italic>, Yunnan (genitalia slide No. SYSU0237) <bold>24</bold><italic><tp:taxon-name><tp:taxon-name-part taxon-name-part-type="genus" reg="Ecpyrrhorrhoe">E.</tp:taxon-name-part><tp:taxon-name-part taxon-name-part-type="species" reg="minnehaha">minnehaha</tp:taxon-name-part></tp:taxon-name></italic>, Jiangxi (genitalia slide No. SYSU0271) <bold>25</bold><italic><tp:taxon-name><tp:taxon-name-part taxon-name-part-type="genus" reg="Ecpyrrhorrhoe">E.</tp:taxon-name-part><tp:taxon-name-part taxon-name-part-type="species" reg="obliquata">obliquata</tp:taxon-name-part></tp:taxon-name></italic>, Hainan (genitalia slide No. SYSU0228) <bold>26</bold><italic><tp:taxon-name><tp:taxon-name-part taxon-name-part-type="genus" reg="Ecpyrrhorrhoe">E.</tp:taxon-name-part><tp:taxon-name-part taxon-name-part-type="species" reg="rufipicta">rufipicta</tp:taxon-name-part></tp:taxon-name></italic>, Hainan (genitalia slide No. ZDD12031) <bold>27</bold><italic><tp:taxon-name><tp:taxon-name-part taxon-name-part-type="genus" reg="Ecpyrrhorrhoe">E.</tp:taxon-name-part><tp:taxon-name-part taxon-name-part-type="species" reg="fimbriata">fimbriata</tp:taxon-name-part></tp:taxon-name></italic>, Yunnan (genitalia slide No. SYSU0281). Scale bars: 1.0 mm.</p></caption><graphic xmlns:xlink="http://www.w3.org/1999/xlink" xlink:href="zookeys-1090-001-g005.jpg" position="float" orientation="portrait" xlink:type="simple" id="oo_662139.jpg"><uri content-type="original_file" xlink:type="simple">https://binary.pensoft.net/fig/662139</uri></graphic></fig><fig id="F8" position="float" orientation="portrait"><object-id xmlns:xlink="http://www.w3.org/1999/xlink" content-type="doi" xlink:type="simple">10.3897/zookeys.1090.78442.figures38-43</object-id><object-id xmlns:xlink="http://www.w3.org/1999/xlink" content-type="arpha" xlink:type="simple">DF1CED33-4FAC-5495-B304-A0DBDC919141</object-id><label>Figures 38–43.</label><caption><p>Female genitalia of <italic><tp:taxon-name><tp:taxon-name-part taxon-name-part-type="genus" reg="Ecpyrrhorrhoe">Ecpyrrhorrhoe</tp:taxon-name-part></tp:taxon-name></italic> spp. <bold>38</bold><italic><tp:taxon-name><tp:taxon-name-part taxon-name-part-type="genus" reg="Ecpyrrhorrhoe">E.</tp:taxon-name-part><tp:taxon-name-part taxon-name-part-type="species" reg="damastesalis">damastesalis</tp:taxon-name-part></tp:taxon-name></italic>, Hainan (genitalia slide No. SYSU0247) <bold>39</bold><italic><tp:taxon-name><tp:taxon-name-part taxon-name-part-type="genus" reg="Ecpyrrhorrhoe">E.</tp:taxon-name-part><tp:taxon-name-part taxon-name-part-type="species" reg="minnehaha">minnehaha</tp:taxon-name-part></tp:taxon-name></italic>, Shaanxi (genitalia slide No. SYSU0272) <bold>40</bold><italic><tp:taxon-name><tp:taxon-name-part taxon-name-part-type="genus" reg="Ecpyrrhorrhoe">E.</tp:taxon-name-part><tp:taxon-name-part taxon-name-part-type="species" reg="obliquata">obliquata</tp:taxon-name-part></tp:taxon-name></italic>, Guangdong (genitalia slide No. SYSU0269) <bold>41</bold><italic><tp:taxon-name><tp:taxon-name-part taxon-name-part-type="genus" reg="Ecpyrrhorrhoe">E.</tp:taxon-name-part><tp:taxon-name-part taxon-name-part-type="species" reg="rufipicta">rufipicta</tp:taxon-name-part></tp:taxon-name></italic>, Hainan (genitalia slide No. SYSU0341) <bold>42</bold><italic><tp:taxon-name><tp:taxon-name-part taxon-name-part-type="genus" reg="Ecpyrrhorrhoe">E.</tp:taxon-name-part><tp:taxon-name-part taxon-name-part-type="species" reg="rubiginalis">rubiginalis</tp:taxon-name-part></tp:taxon-name></italic>, Jiangxi (genitalia slide No. SYSU0215) <bold>43</bold><italic><tp:taxon-name><tp:taxon-name-part taxon-name-part-type="genus" reg="Ecpyrrhorrhoe">E.</tp:taxon-name-part><tp:taxon-name-part taxon-name-part-type="species" reg="machoeralis">machoeralis</tp:taxon-name-part></tp:taxon-name></italic>, type, Ceylon (genitalia slide No. 8680 (<named-content xmlns:xlink="http://www.w3.org/1999/xlink" content-type="dwc:institutional_code" xlink:type="simple">NHMUK</named-content>)). Scale bars: 1.0 mm.</p></caption><graphic xmlns:xlink="http://www.w3.org/1999/xlink" xlink:href="zookeys-1090-001-g008.jpg" position="float" orientation="portrait" xlink:type="simple" id="oo_662142.jpg"><uri content-type="original_file" xlink:type="simple">https://binary.pensoft.net/fig/662142</uri></graphic></fig></tp:treatment-sec><ref-list><ref id="B6"><mixed-citation xmlns:xlink="http://www.w3.org/1999/xlink" xlink:type="simple"><person-group><name name-style="western"><surname>Intachat</surname><given-names>J</given-names></name></person-group> (<year>1998</year>) <article-title>The identity of a Malaysian teak skeletoniser, <italic><tp:taxon-name><tp:taxon-name-part taxon-name-part-type="genus">Paliga</tp:taxon-name-part><tp:taxon-name-part taxon-name-part-type="species">damastesalis</tp:taxon-name-part></tp:taxon-name></italic> Walker (<tp:taxon-name><tp:taxon-name-part taxon-name-part-type="order">Lepidoptera</tp:taxon-name-part></tp:taxon-name>: <tp:taxon-name><tp:taxon-name-part taxon-name-part-type="family">Pyralidae</tp:taxon-name-part></tp:taxon-name>).</article-title><source>Journal of Tropical Forest Science</source><volume>10</volume>(<issue>4</issue>): <fpage>561</fpage>–<lpage>563</lpage>. <ext-link xlink:type="simple" ext-link-type="uri" xlink:href="https://www.jstor.org/stable/43582502">https://www.jstor.org/stable/43582502</ext-link></mixed-citation></ref><ref id="B9"><mixed-citation xmlns:xlink="http://www.w3.org/1999/xlink" xlink:type="simple"><person-group><name name-style="western"><surname>Lin</surname><given-names>W</given-names></name><name name-style="western"><surname>Long</surname><given-names>Y</given-names></name><name name-style="western"><surname>Huang</surname><given-names>YH</given-names></name><name name-style="western"><surname>Xu</surname><given-names>MF</given-names></name><name name-style="western"><surname>Xu</surname><given-names>L</given-names></name><name name-style="western"><surname>Quan</surname><given-names>YB</given-names></name><name name-style="western"><surname>Liao</surname><given-names>L</given-names></name><name name-style="western"><surname>Zhang</surname><given-names>WD</given-names></name><name name-style="western"><surname>Chi</surname><given-names>YL</given-names></name></person-group> (<year>2018</year>) <article-title>Identification of a teak skeletonizer <italic><tp:taxon-name><tp:taxon-name-part taxon-name-part-type="genus">Paliga</tp:taxon-name-part><tp:taxon-name-part taxon-name-part-type="species">damastesalis</tp:taxon-name-part></tp:taxon-name></italic> (Walker).</article-title><source>Plant Quarantine</source><volume>32</volume>(<issue>05</issue>): <fpage>34</fpage>–<lpage>38</lpage>.</mixed-citation></ref><ref id="B29"><mixed-citation xmlns:xlink="http://www.w3.org/1999/xlink" xlink:type="simple"><person-group><name name-style="western"><surname>Wu</surname><given-names>SX</given-names></name><name name-style="western"><surname>Chen</surname><given-names>ZQ</given-names></name><name name-style="western"><surname>Wang</surname><given-names>TH</given-names></name></person-group> (<year>1977</year>) <article-title>A preliminary study of <italic><tp:taxon-name><tp:taxon-name-part taxon-name-part-type="genus">Pyrausta</tp:taxon-name-part><tp:taxon-name-part taxon-name-part-type="species">machaeralis</tp:taxon-name-part></tp:taxon-name></italic> Walker.</article-title><source>Acta Entomologica Sinica</source><volume>22</volume>(<issue>2</issue>): <fpage>156</fpage>–<lpage>163</lpage>.</mixed-citation></ref><ref id="B27"><mixed-citation xmlns:xlink="http://www.w3.org/1999/xlink" xlink:type="simple"><person-group><name name-style="western"><surname>Wang</surname><given-names>PY</given-names></name></person-group> (<year>1980</year>) <source>Economic Insect Fauna of China. <tp:taxon-name><tp:taxon-name-part taxon-name-part-type="order">Lepidoptera</tp:taxon-name-part></tp:taxon-name>. <tp:taxon-name><tp:taxon-name-part taxon-name-part-type="family">Pyralidae</tp:taxon-name-part></tp:taxon-name>.</source><publisher-name>Science Press</publisher-name>, <publisher-loc>Beijing</publisher-loc>, <size units="page">229 pp</size>.</mixed-citation></ref></ref-list></tp:taxon-treatment>
