# Supplementary material for: ﻿A revision of the genus Ecpyrrhorrhoe Hübner, 1825 from China based on morphology and molecular data, with descriptions of five new species (Lepidoptera, Crambidae, Pyraustinae)
Source: Zookeys. 2022 Mar 23;1090:1–44. doi: 10.3897/zookeys.1090.78442 (PMC8967814; doi:10.3897/zookeys.1090.78442)
Supplement: XML Treatment for Ecpyrrhorrhoe minnehaha [file zookeys.1090.78442-treatment4.xml]

<!DOCTYPE tp:taxon-treatment
  PUBLIC "-//TaxonX//DTD Taxonomic Treatment Publishing DTD v0 20100105//EN" "tax-treatment-NSO.dtd">
<tp:taxon-treatment xmlns:tp="http://www.plazi.org/taxpub"><tp:treatment-meta><kwd-group><label>Taxon classification</label><kwd>
              <named-content content-type="kingdom">Animalia</named-content>
            </kwd><kwd>
              <named-content content-type="order">Lepidoptera</named-content>
            </kwd><kwd>
              <named-content content-type="family">Crambidae</named-content>
            </kwd></kwd-group><mixed-citation publication-type="journal"><person-group><name><surname>Xiang</surname><given-names>Lanbin</given-names></name><name><surname>Chen</surname><given-names>Kai</given-names></name><name><surname>Chen</surname><given-names>Xiaohua</given-names></name><name><surname>Duan</surname><given-names>Yongjiang</given-names></name><name><surname>Zhang</surname><given-names>Dandan</given-names></name></person-group><article-title>﻿A revision of the genus <italic><tp:taxon-name><tp:taxon-name-part taxon-name-part-type="genus" reg="Ecpyrrhorrhoe">Ecpyrrhorrhoe</tp:taxon-name-part></tp:taxon-name></italic> Hübner, 1825 from China based on morphology and molecular data, with descriptions of five new species (<tp:taxon-name><tp:taxon-name-part taxon-name-part-type="order">Lepidoptera</tp:taxon-name-part></tp:taxon-name>, <tp:taxon-name><tp:taxon-name-part taxon-name-part-type="family">Crambidae</tp:taxon-name-part></tp:taxon-name>, <tp:taxon-name><tp:taxon-name-part taxon-name-part-type="subfamily">Pyraustinae</tp:taxon-name-part></tp:taxon-name>)</article-title><source>Zookeys</source><day>23</day><month>03</month><year>2022</year><volume>1090</volume><fpage>1</fpage><lpage>44</lpage><pub-id pub-id-type="doi">10.3897/zookeys.1090.78442</pub-id></mixed-citation></tp:treatment-meta><tp:nomenclature><label>﻿</label><tp:taxon-name>
            <object-id xmlns:xlink="http://www.w3.org/1999/xlink" content-type="arpha" xlink:type="simple">755A24B6-FE83-5E30-A5E3-B646DF76F7AF</object-id>
            <tp:taxon-name-part taxon-name-part-type="genus" reg="Ecpyrrhorrhoe">Ecpyrrhorrhoe</tp:taxon-name-part>
            <tp:taxon-name-part taxon-name-part-type="species" reg="minnehaha">minnehaha</tp:taxon-name-part>
          </tp:taxon-name><tp:taxon-authority>(Pryer, 1877)</tp:taxon-authority><tp:taxon-status xmlns:xlink="http://www.w3.org/1999/xlink" xlink:type="simple">comb. nov.</tp:taxon-status><xref ref-type="fig" rid="F3">Figs 6</xref><xref ref-type="fig" rid="F3">, 7</xref><xref ref-type="fig" rid="F5">, 24</xref><xref ref-type="fig" rid="F8">, 39</xref><tp:nomenclature-citation-list><tp:nomenclature-citation><tp:taxon-name>
                <tp:taxon-name-part taxon-name-part-type="genus" reg="Pyrausta">Pyrausta</tp:taxon-name-part>
                <tp:taxon-name-part taxon-name-part-type="species" reg="minnehaha">minnehaha</tp:taxon-name-part>
              </tp:taxon-name><comment>Pryer, 1877: 234.</comment></tp:nomenclature-citation><tp:nomenclature-citation><tp:taxon-name>
                <tp:taxon-name-part taxon-name-part-type="genus" reg="Leucocraspeda">Leucocraspeda</tp:taxon-name-part>
                <tp:taxon-name-part taxon-name-part-type="species" reg="auratalis">auratalis</tp:taxon-name-part>
              </tp:taxon-name><comment>Warren, 1895: 472. Syn. nov.</comment></tp:nomenclature-citation><tp:nomenclature-citation><tp:taxon-name>
                <tp:taxon-name-part taxon-name-part-type="genus" reg="Pionea">Pionea</tp:taxon-name-part>
                <tp:taxon-name-part taxon-name-part-type="species" reg="auratalis">auratalis</tp:taxon-name-part>
                <tp:taxon-name-part taxon-name-part-type="infraspecific-rank">ab.</tp:taxon-name-part>
                <tp:taxon-name-part taxon-name-part-type="aberration" reg="obscura">obscura</tp:taxon-name-part>
              </tp:taxon-name><comment>Caradja, 1935: 41.</comment></tp:nomenclature-citation><tp:nomenclature-citation><tp:taxon-name>
                <tp:taxon-name-part taxon-name-part-type="genus" reg="Pionea">Pionea</tp:taxon-name-part>
                <tp:taxon-name-part taxon-name-part-type="species" reg="schenklingi">schenklingi</tp:taxon-name-part>
              </tp:taxon-name><comment>Strand, 1918: 79. Syn. nov.</comment></tp:nomenclature-citation></tp:nomenclature-citation-list></tp:nomenclature><tp:treatment-sec sec-type="diagnosis" id="SECID0EDVBI"><title>Diagnosis.</title><p>This species can be differentiated from other species of the genus by its smaller forewing length (8.0–10.0 mm) and the yellow or rosy-red forewing usually bearing strongly contrasting spots and relatively smooth and slender lines (Figs <xref ref-type="fig" rid="F3">6</xref>, <xref ref-type="fig" rid="F3">7</xref>). In the male genitalia (Fig. <xref ref-type="fig" rid="F5">24</xref>), <italic><tp:taxon-name><tp:taxon-name-part taxon-name-part-type="genus" reg="Ecpyrrhorrhoe">E.</tp:taxon-name-part><tp:taxon-name-part taxon-name-part-type="species" reg="minnehaha">minnehaha</tp:taxon-name-part></tp:taxon-name></italic> is somewhat similar to <italic><tp:taxon-name><tp:taxon-name-part taxon-name-part-type="genus" reg="Ecpyrrhorrhoe">E.</tp:taxon-name-part><tp:taxon-name-part taxon-name-part-type="species" reg="fimbriata">fimbriata</tp:taxon-name-part></tp:taxon-name></italic>, but can be distinguished by the much more rounded ventral margin of valva, excurved sella densely bearing thick setae, pointed arms of juxta without tooth, and presence of a group of spines on the anellus. The female genitalia (Fig. <xref ref-type="fig" rid="F8">39</xref>) can be distinguished from congeners by the short cup-shaped antrum densely covered with minute spines.</p><fig id="F5" position="float" orientation="portrait"><object-id xmlns:xlink="http://www.w3.org/1999/xlink" content-type="doi" xlink:type="simple">10.3897/zookeys.1090.78442.figures22-27</object-id><object-id xmlns:xlink="http://www.w3.org/1999/xlink" content-type="arpha" xlink:type="simple">06562A97-3F78-50EA-A50F-A7525A381F9C</object-id><label>Figures 22–27.</label><caption><p>Male genitalia of <italic><tp:taxon-name><tp:taxon-name-part taxon-name-part-type="genus" reg="Ecpyrrhorrhoe">Ecpyrrhorrhoe</tp:taxon-name-part></tp:taxon-name></italic> spp., with enlarged detail of juxta (right) <bold>22</bold><italic><tp:taxon-name><tp:taxon-name-part taxon-name-part-type="genus" reg="Ecpyrrhorrhoe">E.</tp:taxon-name-part><tp:taxon-name-part taxon-name-part-type="species" reg="allochroa">allochroa</tp:taxon-name-part></tp:taxon-name></italic>, sp. nov., holotype, Yunnan (genitalia slide No. CXH12133) <bold>23</bold><italic><tp:taxon-name><tp:taxon-name-part taxon-name-part-type="genus" reg="Ecpyrrhorrhoe">E.</tp:taxon-name-part><tp:taxon-name-part taxon-name-part-type="species" reg="damastesalis">damastesalis</tp:taxon-name-part></tp:taxon-name></italic>, Yunnan (genitalia slide No. SYSU0237) <bold>24</bold><italic><tp:taxon-name><tp:taxon-name-part taxon-name-part-type="genus" reg="Ecpyrrhorrhoe">E.</tp:taxon-name-part><tp:taxon-name-part taxon-name-part-type="species" reg="minnehaha">minnehaha</tp:taxon-name-part></tp:taxon-name></italic>, Jiangxi (genitalia slide No. SYSU0271) <bold>25</bold><italic><tp:taxon-name><tp:taxon-name-part taxon-name-part-type="genus" reg="Ecpyrrhorrhoe">E.</tp:taxon-name-part><tp:taxon-name-part taxon-name-part-type="species" reg="obliquata">obliquata</tp:taxon-name-part></tp:taxon-name></italic>, Hainan (genitalia slide No. SYSU0228) <bold>26</bold><italic><tp:taxon-name><tp:taxon-name-part taxon-name-part-type="genus" reg="Ecpyrrhorrhoe">E.</tp:taxon-name-part><tp:taxon-name-part taxon-name-part-type="species" reg="rufipicta">rufipicta</tp:taxon-name-part></tp:taxon-name></italic>, Hainan (genitalia slide No. ZDD12031) <bold>27</bold><italic><tp:taxon-name><tp:taxon-name-part taxon-name-part-type="genus" reg="Ecpyrrhorrhoe">E.</tp:taxon-name-part><tp:taxon-name-part taxon-name-part-type="species" reg="fimbriata">fimbriata</tp:taxon-name-part></tp:taxon-name></italic>, Yunnan (genitalia slide No. SYSU0281). Scale bars: 1.0 mm.</p></caption><graphic xmlns:xlink="http://www.w3.org/1999/xlink" xlink:href="zookeys-1090-001-g005.jpg" position="float" orientation="portrait" xlink:type="simple" id="oo_662139.jpg"><uri content-type="original_file" xlink:type="simple">https://binary.pensoft.net/fig/662139</uri></graphic></fig></tp:treatment-sec><tp:treatment-sec sec-type="redescription" id="SECID0ERZBI"><title>Redescription</title><p>(Figs <xref ref-type="fig" rid="F3">6</xref>, <xref ref-type="fig" rid="F3">7</xref>). <bold>Head.</bold> Frons yellow or yellowish brown with white lateral bands. Vertex pale yellow. Labial palpus yellow or yellowish brown, contrastingly white at base ventrally. Maxillary palpus yellow or yellowish brown, pale yellow terminally. <bold>Thorax.</bold> Dorsal side yellow or yellowish brown, ventral side white. <bold>Wings.</bold> Forewing length: 8.0–10.0 mm. Forewing yellowish brown, or rosy-red with posterior area straw yellow, markings blackish brown; antemedial line slightly arched from 1/4 of costa to 1/3 of posterior margin; orbicular stigma very small, dot-shaped, sometimes indistinct in rosy-red individuals; reniform stigma comma-shaped, nearly straight or weakly concave; postmedial line from 3/4 of costa to middle of CuA<sub>1,</sub> bending to 1/3 of CuA<sub>2</sub>, then weakly curved to 2/3 of posterior margin; without distinct fuzzy patch posterolateral of cell indistinct; terminal line brown to dark brown; fringe with basal half brown to dark brown, distal half silver-white. Hindwing yellowish brown, with basal and subterminal area scattered with blackish brown scales, posterior area pale yellow; postmedial line from 2/3 of costa to 1/2 of CuA<sub>1</sub>, bending inward to 1/3 of CuA<sub>2</sub>, then weakly convex to 2/3 of posterior margin; the fuzzy patch posterolateral of cell blackish brown; terminal line and fringe as in forewing. <bold>Abdomen.</bold> Pale yellow dorsally, white ventrally.</p></tp:treatment-sec><tp:treatment-sec sec-type="Male genitalia" id="SECID0EP1BI"><title>Male genitalia</title><p><bold>(Fig. <xref ref-type="fig" rid="F5">24</xref>).</bold> Uncus with basal 1/3 nearly triangular and naked. Valva with costa slightly concave and ventral margin curved, with apex rounded; sella excurved, thumb-shaped, densely bearing thick setae; sacculus with distal 3/5 inflated into a broad and nearly triangular protrusion. Juxta with base wide, distal half bifid into slender, straight, and widely separated arms; anellus with a cluster of short spines (attached to distal end of phallus in Fig. <xref ref-type="fig" rid="F5">24</xref>). Saccus rounded triangular. Phallus long and moderately thick; cornuti presented as a bunch of spines, with a large spine distally and connected with a lanceolate sclerite at base.</p></tp:treatment-sec><tp:treatment-sec sec-type="Female genitalia" id="SECID0EA2BI"><title>Female genitalia</title><p><bold>(Fig. <xref ref-type="fig" rid="F8">39</xref>).</bold> Anterior apophysis ~ 2× length of posterior apophysis. Antrum cup-shaped, short and broad, strongly sclerotized, inner wall densely covered with minute spines; colliculum long, with two longitudinal ridges; ductus seminalis inserting to anterior end of colliculum and with a wide sclerite located opposite to colliculum; ductus bursae ~ 2× as long as length of corpus bursae, basal 2/3 bearing a slim sclerite. Corpus bursae oval; rhomboid signum narrow, with maximal length equal to half length of corpus bursae; second (posterior) signum small and somewhat curved, bearing short spines.</p></tp:treatment-sec><tp:treatment-sec sec-type="material" id="SECID0EN2BI"><title>Material examined.</title><p><bold>Type material.</bold><italic><tp:taxon-name><tp:taxon-name-part taxon-name-part-type="genus" reg="Pyrausta">Pyrausta</tp:taxon-name-part><tp:taxon-name-part taxon-name-part-type="species" reg="minnehaha">minnehaha</tp:taxon-name-part></tp:taxon-name></italic>: <bold><italic>Holotype</italic></bold> ♂, [<bold>China</bold>]: Chekiang, 80.123 (<named-content xmlns:xlink="http://www.w3.org/1999/xlink" content-type="dwc:institutional_code" xlink:type="simple">NHMUK</named-content>). <italic><tp:taxon-name><tp:taxon-name-part taxon-name-part-type="genus" reg="Leucocraspeda">Leucocraspeda</tp:taxon-name-part><tp:taxon-name-part taxon-name-part-type="species" reg="auratalis">auratalis</tp:taxon-name-part></tp:taxon-name></italic>: <bold><italic>Holotype</italic></bold> ♀, Japan (<named-content xmlns:xlink="http://www.w3.org/1999/xlink" content-type="dwc:institutional_code" xlink:type="simple">NHMUK</named-content>). <italic><tp:taxon-name><tp:taxon-name-part taxon-name-part-type="genus" reg="Pionea">Pionea</tp:taxon-name-part><tp:taxon-name-part taxon-name-part-type="species" reg="schenklingi">schenklingi</tp:taxon-name-part></tp:taxon-name></italic>: <bold><italic>Lectotype</italic></bold> ♂, [<bold>China</bold>]: Kosempo, Formosa, X.1911, H. Sauter Coll., Gen. präp. Gaedike NR: 9669 (<named-content xmlns:xlink="http://www.w3.org/1999/xlink" content-type="dwc:institutional_code" xlink:type="simple">SDEI</named-content>); <bold><italic>Syntypes</italic></bold>: 1♀, [<bold>China</bold>]: Suisharyo, Formosa, X.[19]11, H. Sauter Coll., Gen. präp. Gaedike NR: 9670 (<named-content xmlns:xlink="http://www.w3.org/1999/xlink" content-type="dwc:institutional_code" xlink:type="simple">SDEI</named-content>); 1♂, [<bold>China</bold>]: Suisharyo, Formosa, II.[19]12, H. Sauter Coll. (<named-content xmlns:xlink="http://www.w3.org/1999/xlink" content-type="dwc:institutional_code" xlink:type="simple">SDEI</named-content>).</p></tp:treatment-sec><tp:treatment-sec sec-type="material" id="SECID0E54BI"><title>Other material examined.</title><p><bold>Material with yellowish brown forewing: China: Fujian</bold>: 1♀, Mt. Mangdangshan, Maodi Village, <named-content xmlns:xlink="http://www.w3.org/1999/xlink" content-type="dwc:verbatimCoordinates" xlink:type="simple"><named-content content-type="geo-json" specific-use="{&#34;type&#34;:&#34;Point&#34;,&#34;coordinates&#34;:[118.080000,26.700000]}" id="NCID0EJ5BI" xlink:type="simple">26.70°N, 118.08°E</named-content></named-content>, alt. 812 m, 17.VIII.2016, Chen Kai, Duan Yongjiang leg.; <bold>Guangdong</bold>: 3♂, Niupoling, Yangchun, 18.VIII.2009, He Fengxia leg., genitalia slide LJW12053; 1♂, Mt. Danxiashan, Shaoguan, <named-content xmlns:xlink="http://www.w3.org/1999/xlink" content-type="dwc:verbatimCoordinates" xlink:type="simple"><named-content content-type="geo-json" specific-use="{&#34;type&#34;:&#34;Point&#34;,&#34;coordinates&#34;:[113.640000,25.040000]}" id="NCID0ET5BI" xlink:type="simple">25.04°N, 113.64°E</named-content></named-content>, alt. 96 m, 7.VI.2012, Li Jinwei leg.; 1♂, Chebaling Nature Reserve, Shixing, <named-content xmlns:xlink="http://www.w3.org/1999/xlink" content-type="dwc:verbatimCoordinates" xlink:type="simple"><named-content content-type="geo-json" specific-use="{&#34;type&#34;:&#34;Point&#34;,&#34;coordinates&#34;:[114.260000,24.720000]}" id="NCID0E25BI" xlink:type="simple">24.72°N, 114.26°E</named-content></named-content>, alt. 496 m, 28.V.2017, Zhang Dandan leg., genitalia slide No. SYSU1013, molecular voucher No. LEP0217; 1♂, Dunzi Forest Farm, Huizhou, 10.IX.2015, Li Zhiqiang et al. leg.; <bold>Guangxi</bold>: 5♂, Gaozhai, Xing’an, 28.VIII.2011, Zhang Dandan, Li Jinwei leg., genitalia slide No. SYSU0225; 1♂, Gaozhai, Mt. Maoershan, Guilin, alt. 1100 m, 27.VII.2015, Liu Kaili, Zhao Jingxia leg.; <bold>Guizhou</bold>: 2♂, Baishao, Kuankuoshui Natural Reserve, alt. 800 m, 11.VIII.2010, Du Xicui leg.; <bold>Yunnan</bold>: 1♀, Yuanjiang, Yuxi, <named-content xmlns:xlink="http://www.w3.org/1999/xlink" content-type="dwc:verbatimCoordinates" xlink:type="simple"><named-content content-type="geo-json" specific-use="{&#34;type&#34;:&#34;Point&#34;,&#34;coordinates&#34;:[102.050000,23.970000]}" id="NCID0EJ6BI" xlink:type="simple">23.97°N, 102.05°E</named-content></named-content>, alt. 390 m, 16–17.VII.2019, Xiang Lanbin leg.; <bold>Hubei</bold>: 1♂, Wujiashan, Yingshan, <named-content xmlns:xlink="http://www.w3.org/1999/xlink" content-type="dwc:verbatimCoordinates" xlink:type="simple"><named-content content-type="geo-json" specific-use="{&#34;type&#34;:&#34;Point&#34;,&#34;coordinates&#34;:[115.470000,31.050000]}" id="NCID0ET6BI" xlink:type="simple">31.05°N, 115.47°E</named-content></named-content>, alt. 880 m, 29.VI.2014, Chen Xiaohua, Pan Chang leg.; 1♂, Taohuachong, Mt. Dabieshan, alt. 590 m, 30.VI.2014, Xu Lijun leg. genitalia slide No. SYSU1043; <bold>Hunan</bold>: 1♂, Baimaoping, Chengbu, Shaoyang, <named-content xmlns:xlink="http://www.w3.org/1999/xlink" content-type="dwc:verbatimCoordinates" xlink:type="simple"><named-content content-type="geo-json" specific-use="{&#34;type&#34;:&#34;Point&#34;,&#34;coordinates&#34;:[110.370000,26.250000]}" id="NCID0E46BI" xlink:type="simple">26.25°N, 110.37°E</named-content></named-content>, alt. 550 m, 7–9.IX.2020, Jin Mengjie, Xiang Lanbin leg.; 2♂, Yangmeiao, Mt. Jiuwandashan, <named-content xmlns:xlink="http://www.w3.org/1999/xlink" content-type="dwc:verbatimCoordinates" xlink:type="simple"><named-content content-type="geo-json" specific-use="{&#34;type&#34;:&#34;Point&#34;,&#34;coordinates&#34;:[108.650000,25.190000]}" id="NCID0EFACI" xlink:type="simple">25.19°N, 108.65°E</named-content></named-content>, alt. 1183 m, 22.VII.2015, Chen Kai leg.; <bold>Jiangxi</bold>: 9♂, Shixi Village, Fengxin, <named-content xmlns:xlink="http://www.w3.org/1999/xlink" content-type="dwc:verbatimCoordinates" xlink:type="simple"><named-content content-type="geo-json" specific-use="{&#34;type&#34;:&#34;Point&#34;,&#34;coordinates&#34;:[114.540000,28.440000]}" id="NCID0EPACI" xlink:type="simple">28.44°N, 114.54°E</named-content></named-content>, alt. 506 m, 22.IX.2012, Li Jinwei, Yang Lijun leg., genitalia slide No. SYSU0227, molecular voucher No. LEP0033; 2♂, Guanyinyan, Jing’an, <named-content xmlns:xlink="http://www.w3.org/1999/xlink" content-type="dwc:verbatimCoordinates" xlink:type="simple"><named-content content-type="geo-json" specific-use="{&#34;type&#34;:&#34;Point&#34;,&#34;coordinates&#34;:[115.250000,29.030000]}" id="NCID0EXACI" xlink:type="simple">29.03°N, 115.25°E</named-content></named-content>, alt. 195 m, 20.VII.2014, Chenkai leg. genitalia slide No. SYSU0270, molecular voucher No. LEP0059; 1♂, Xiangzhou, Mt. Jinggangshan, 26.IV.2011, Yu Yali leg., genitalia slide No. SYSU0271, molecular voucher No. LEP0061; <bold>Shanxi</bold>: 9♂6♀, Miaoping, Manghe, <named-content xmlns:xlink="http://www.w3.org/1999/xlink" content-type="dwc:verbatimCoordinates" xlink:type="simple"><named-content content-type="geo-json" specific-use="{&#34;type&#34;:&#34;Point&#34;,&#34;coordinates&#34;:[112.460000,35.250000]}" id="NCID0EBBCI" xlink:type="simple">35.25°N, 112.46°E</named-content></named-content>, alt. 557 m, 19–20.VIII.2018, Chen Kai, Xiang Lanbin leg.; <bold>Shaanxi</bold>: 1♀, Haopingsi, Yingtou, <named-content xmlns:xlink="http://www.w3.org/1999/xlink" content-type="dwc:verbatimCoordinates" xlink:type="simple"><named-content content-type="geo-json" specific-use="{&#34;type&#34;:&#34;Point&#34;,&#34;coordinates&#34;:[107.420000,34.050000]}" id="NCID0ELBCI" xlink:type="simple">34.05°N, 107.42°E</named-content></named-content>, alt. 1251 m, 18.VII.2012, Li Jinwei leg., genitalia slide No. SYSU0272.</p></tp:treatment-sec><tp:treatment-sec sec-type="material" id="SECID0EQBCI"><title>Material with rosy-red forewing:</title><p><bold>Japan</bold>: 1♂, Nagasaki, May.1886, Leech, <tp:taxon-name><tp:taxon-name-part taxon-name-part-type="family">Pyralidae</tp:taxon-name-part></tp:taxon-name> Brit. Mus. Slide No. 010315142 (<named-content xmlns:xlink="http://www.w3.org/1999/xlink" content-type="dwc:institutional_code" xlink:type="simple">NHMUK</named-content>); <bold>China: Hainan</bold>: 1♀, Yinggeling, alt. 620 m, 18.IV.2010, Zhang Jing, Hu Bingbing leg. (abdomen missing).</p></tp:treatment-sec><tp:treatment-sec sec-type="distribution" id="SECID0EDCCI"><title>Distribution.</title><p>China (Fujian, Guangdong, Guangxi, Guizhou, Hubei, Hunan, Jiangxi, Shaanxi, Shanghai, Shanxi, Taiwan, Yunnan, Zhejiang), Korea, Japan.</p></tp:treatment-sec><tp:treatment-sec sec-type="remarks" id="SECID0EICCI"><title>Remarks.</title><p>The type material of <italic><tp:taxon-name><tp:taxon-name-part taxon-name-part-type="genus" reg="Pyrausta">Pyrausta</tp:taxon-name-part><tp:taxon-name-part taxon-name-part-type="species" reg="minnehaha">minnehaha</tp:taxon-name-part></tp:taxon-name></italic> Pryer, 1877 has rosy-red forewings bearing strongly contrasting spots and relatively smooth and slender lines, and the type series of <italic><tp:taxon-name><tp:taxon-name-part taxon-name-part-type="genus" reg="Pionea">Pionea</tp:taxon-name-part><tp:taxon-name-part taxon-name-part-type="species" reg="schenklingi">schenklingi</tp:taxon-name-part></tp:taxon-name></italic> Strand, 1918 has the same appearance. <italic><tp:taxon-name><tp:taxon-name-part taxon-name-part-type="genus" reg="Leucocraspeda">Leucocraspeda</tp:taxon-name-part><tp:taxon-name-part taxon-name-part-type="species" reg="auratalis">auratalis</tp:taxon-name-part></tp:taxon-name></italic> Warren, 1895 has a yellowish brown forewing, but bears the same markings, hindwings and fringe as <italic><tp:taxon-name><tp:taxon-name-part taxon-name-part-type="genus" reg="Pyrausta">Pyrausta</tp:taxon-name-part><tp:taxon-name-part taxon-name-part-type="species" reg="minnehaha">minnehaha</tp:taxon-name-part></tp:taxon-name></italic> and <italic><tp:taxon-name><tp:taxon-name-part taxon-name-part-type="genus" reg="Pionea">Pionea</tp:taxon-name-part><tp:taxon-name-part taxon-name-part-type="species" reg="schenklingi">schenklingi</tp:taxon-name-part></tp:taxon-name></italic>. The genitalic characters indicate that these all belong to the same species. Although there is striking variation in this species, it is most easily identified by its appearance and its small body size. On the basis of currently available material, specimens with yellowish brown forewings are the commonest form in its range.</p></tp:treatment-sec><tp:treatment-sec><!--Section generated to contain objects referenced in tp:taxon-treatment.--><fig id="F3" position="float" orientation="portrait"><object-id xmlns:xlink="http://www.w3.org/1999/xlink" content-type="doi" xlink:type="simple">10.3897/zookeys.1090.78442.figures3-12</object-id><object-id xmlns:xlink="http://www.w3.org/1999/xlink" content-type="arpha" xlink:type="simple">3081A563-F73B-574A-A434-9F183B14FFF3</object-id><label>Figures 3–12.</label><caption><p>Adults of <italic><tp:taxon-name><tp:taxon-name-part taxon-name-part-type="genus" reg="Ecpyrrhorrhoe">Ecpyrrhorrhoe</tp:taxon-name-part></tp:taxon-name></italic> spp. <bold>3</bold><italic><tp:taxon-name><tp:taxon-name-part taxon-name-part-type="genus" reg="Ecpyrrhorrhoe">E.</tp:taxon-name-part><tp:taxon-name-part taxon-name-part-type="species" reg="allochroa">allochroa</tp:taxon-name-part></tp:taxon-name></italic>, sp. nov., holotype, male (Yunnan) <bold>4</bold><italic><tp:taxon-name><tp:taxon-name-part taxon-name-part-type="genus" reg="Ecpyrrhorrhoe">E.</tp:taxon-name-part><tp:taxon-name-part taxon-name-part-type="species" reg="damastesalis">damastesalis</tp:taxon-name-part></tp:taxon-name></italic>, male (Guangdong) <bold>5</bold><italic><tp:taxon-name><tp:taxon-name-part taxon-name-part-type="genus" reg="Ecpyrrhorrhoe">E.</tp:taxon-name-part><tp:taxon-name-part taxon-name-part-type="species" reg="damastesalis">damastesalis</tp:taxon-name-part></tp:taxon-name></italic>, male (Yunnan) <bold>6</bold><italic><tp:taxon-name><tp:taxon-name-part taxon-name-part-type="genus" reg="Ecpyrrhorrhoe">E.</tp:taxon-name-part><tp:taxon-name-part taxon-name-part-type="species" reg="minnehaha">minnehaha</tp:taxon-name-part></tp:taxon-name></italic>, male (Guangdong) <bold>7</bold><italic><tp:taxon-name><tp:taxon-name-part taxon-name-part-type="genus" reg="Ecpyrrhorrhoe">E.</tp:taxon-name-part><tp:taxon-name-part taxon-name-part-type="species" reg="minnehaha">minnehaha</tp:taxon-name-part></tp:taxon-name></italic>, male (Taiwan) <bold>8</bold><italic><tp:taxon-name><tp:taxon-name-part taxon-name-part-type="genus" reg="Ecpyrrhorrhoe">E.</tp:taxon-name-part><tp:taxon-name-part taxon-name-part-type="species" reg="obliquata">obliquata</tp:taxon-name-part></tp:taxon-name></italic>, male (Hainan) <bold>9</bold><italic><tp:taxon-name><tp:taxon-name-part taxon-name-part-type="genus" reg="Ecpyrrhorrhoe">E.</tp:taxon-name-part><tp:taxon-name-part taxon-name-part-type="species" reg="rufipicta">rufipicta</tp:taxon-name-part></tp:taxon-name></italic>, female (Hainan) <bold>10</bold><italic><tp:taxon-name><tp:taxon-name-part taxon-name-part-type="genus" reg="Ecpyrrhorrhoe">E.</tp:taxon-name-part><tp:taxon-name-part taxon-name-part-type="species" reg="fimbriata">fimbriata</tp:taxon-name-part></tp:taxon-name></italic>, male (Guangxi) <bold>11</bold><italic><tp:taxon-name><tp:taxon-name-part taxon-name-part-type="genus" reg="Ecpyrrhorrhoe">E.</tp:taxon-name-part><tp:taxon-name-part taxon-name-part-type="species" reg="rubiginalis">rubiginalis</tp:taxon-name-part></tp:taxon-name></italic>, female (Xinjiang) <bold>12</bold><italic><tp:taxon-name><tp:taxon-name-part taxon-name-part-type="genus" reg="Ecpyrrhorrhoe">E.</tp:taxon-name-part><tp:taxon-name-part taxon-name-part-type="species" reg="machoeralis">machoeralis</tp:taxon-name-part></tp:taxon-name></italic>, type, female (Sri Lanka). Scale bars: 5.0 mm.</p></caption><graphic xmlns:xlink="http://www.w3.org/1999/xlink" xlink:href="zookeys-1090-001-g003.jpg" position="float" orientation="portrait" xlink:type="simple" id="oo_662137.jpg"><uri content-type="original_file" xlink:type="simple">https://binary.pensoft.net/fig/662137</uri></graphic></fig><fig id="F8" position="float" orientation="portrait"><object-id xmlns:xlink="http://www.w3.org/1999/xlink" content-type="doi" xlink:type="simple">10.3897/zookeys.1090.78442.figures38-43</object-id><object-id xmlns:xlink="http://www.w3.org/1999/xlink" content-type="arpha" xlink:type="simple">DF1CED33-4FAC-5495-B304-A0DBDC919141</object-id><label>Figures 38–43.</label><caption><p>Female genitalia of <italic><tp:taxon-name><tp:taxon-name-part taxon-name-part-type="genus" reg="Ecpyrrhorrhoe">Ecpyrrhorrhoe</tp:taxon-name-part></tp:taxon-name></italic> spp. <bold>38</bold><italic><tp:taxon-name><tp:taxon-name-part taxon-name-part-type="genus" reg="Ecpyrrhorrhoe">E.</tp:taxon-name-part><tp:taxon-name-part taxon-name-part-type="species" reg="damastesalis">damastesalis</tp:taxon-name-part></tp:taxon-name></italic>, Hainan (genitalia slide No. SYSU0247) <bold>39</bold><italic><tp:taxon-name><tp:taxon-name-part taxon-name-part-type="genus" reg="Ecpyrrhorrhoe">E.</tp:taxon-name-part><tp:taxon-name-part taxon-name-part-type="species" reg="minnehaha">minnehaha</tp:taxon-name-part></tp:taxon-name></italic>, Shaanxi (genitalia slide No. SYSU0272) <bold>40</bold><italic><tp:taxon-name><tp:taxon-name-part taxon-name-part-type="genus" reg="Ecpyrrhorrhoe">E.</tp:taxon-name-part><tp:taxon-name-part taxon-name-part-type="species" reg="obliquata">obliquata</tp:taxon-name-part></tp:taxon-name></italic>, Guangdong (genitalia slide No. SYSU0269) <bold>41</bold><italic><tp:taxon-name><tp:taxon-name-part taxon-name-part-type="genus" reg="Ecpyrrhorrhoe">E.</tp:taxon-name-part><tp:taxon-name-part taxon-name-part-type="species" reg="rufipicta">rufipicta</tp:taxon-name-part></tp:taxon-name></italic>, Hainan (genitalia slide No. SYSU0341) <bold>42</bold><italic><tp:taxon-name><tp:taxon-name-part taxon-name-part-type="genus" reg="Ecpyrrhorrhoe">E.</tp:taxon-name-part><tp:taxon-name-part taxon-name-part-type="species" reg="rubiginalis">rubiginalis</tp:taxon-name-part></tp:taxon-name></italic>, Jiangxi (genitalia slide No. SYSU0215) <bold>43</bold><italic><tp:taxon-name><tp:taxon-name-part taxon-name-part-type="genus" reg="Ecpyrrhorrhoe">E.</tp:taxon-name-part><tp:taxon-name-part taxon-name-part-type="species" reg="machoeralis">machoeralis</tp:taxon-name-part></tp:taxon-name></italic>, type, Ceylon (genitalia slide No. 8680 (<named-content xmlns:xlink="http://www.w3.org/1999/xlink" content-type="dwc:institutional_code" xlink:type="simple">NHMUK</named-content>)). Scale bars: 1.0 mm.</p></caption><graphic xmlns:xlink="http://www.w3.org/1999/xlink" xlink:href="zookeys-1090-001-g008.jpg" position="float" orientation="portrait" xlink:type="simple" id="oo_662142.jpg"><uri content-type="original_file" xlink:type="simple">https://binary.pensoft.net/fig/662142</uri></graphic></fig></tp:treatment-sec></tp:taxon-treatment>
