# Supplementary material for: ﻿A revision of the genus Ecpyrrhorrhoe Hübner, 1825 from China based on morphology and molecular data, with descriptions of five new species (Lepidoptera, Crambidae, Pyraustinae)
Source: Zookeys. 2022 Mar 23;1090:1–44. doi: 10.3897/zookeys.1090.78442 (PMC8967814; doi:10.3897/zookeys.1090.78442)
Supplement: XML Treatment for Ecpyrrhorrhoe obliquata [file zookeys.1090.78442-treatment5.xml]

<!DOCTYPE tp:taxon-treatment
  PUBLIC "-//TaxonX//DTD Taxonomic Treatment Publishing DTD v0 20100105//EN" "tax-treatment-NSO.dtd">
<tp:taxon-treatment xmlns:tp="http://www.plazi.org/taxpub"><tp:treatment-meta><kwd-group><label>Taxon classification</label><kwd>
              <named-content content-type="kingdom">Animalia</named-content>
            </kwd><kwd>
              <named-content content-type="order">Lepidoptera</named-content>
            </kwd><kwd>
              <named-content content-type="family">Crambidae</named-content>
            </kwd></kwd-group><mixed-citation publication-type="journal"><person-group><name><surname>Xiang</surname><given-names>Lanbin</given-names></name><name><surname>Chen</surname><given-names>Kai</given-names></name><name><surname>Chen</surname><given-names>Xiaohua</given-names></name><name><surname>Duan</surname><given-names>Yongjiang</given-names></name><name><surname>Zhang</surname><given-names>Dandan</given-names></name></person-group><article-title>﻿A revision of the genus <italic><tp:taxon-name><tp:taxon-name-part taxon-name-part-type="genus" reg="Ecpyrrhorrhoe">Ecpyrrhorrhoe</tp:taxon-name-part></tp:taxon-name></italic> Hübner, 1825 from China based on morphology and molecular data, with descriptions of five new species (<tp:taxon-name><tp:taxon-name-part taxon-name-part-type="order">Lepidoptera</tp:taxon-name-part></tp:taxon-name>, <tp:taxon-name><tp:taxon-name-part taxon-name-part-type="family">Crambidae</tp:taxon-name-part></tp:taxon-name>, <tp:taxon-name><tp:taxon-name-part taxon-name-part-type="subfamily">Pyraustinae</tp:taxon-name-part></tp:taxon-name>)</article-title><source>Zookeys</source><day>23</day><month>03</month><year>2022</year><volume>1090</volume><fpage>1</fpage><lpage>44</lpage><pub-id pub-id-type="doi">10.3897/zookeys.1090.78442</pub-id></mixed-citation></tp:treatment-meta><tp:nomenclature><label>﻿</label><tp:taxon-name>
            <object-id xmlns:xlink="http://www.w3.org/1999/xlink" content-type="arpha" xlink:type="simple">974A77DA-373D-57BB-A33D-D9E2AE5E3FBA</object-id>
            <tp:taxon-name-part taxon-name-part-type="genus" reg="Ecpyrrhorrhoe">Ecpyrrhorrhoe</tp:taxon-name-part>
            <tp:taxon-name-part taxon-name-part-type="species" reg="obliquata">obliquata</tp:taxon-name-part>
          </tp:taxon-name><tp:taxon-authority>(Moore, 1888)</tp:taxon-authority><tp:taxon-status xmlns:xlink="http://www.w3.org/1999/xlink" xlink:type="simple">comb. nov.</tp:taxon-status><xref ref-type="fig" rid="F3">Figs 8</xref><xref ref-type="fig" rid="F5">, 25</xref><xref ref-type="fig" rid="F8">, 40</xref><tp:nomenclature-citation-list><tp:nomenclature-citation><tp:taxon-name>
                <tp:taxon-name-part taxon-name-part-type="genus" reg="Ebulea">Ebulea</tp:taxon-name-part>
                <tp:taxon-name-part taxon-name-part-type="species" reg="obliquata">obliquata</tp:taxon-name-part>
              </tp:taxon-name><comment>Moore, 1888: 224.</comment></tp:nomenclature-citation><tp:nomenclature-citation><tp:taxon-name>
                <tp:taxon-name-part taxon-name-part-type="genus" reg="Leucocraspeda">Leucocraspeda</tp:taxon-name-part>
                <tp:taxon-name-part taxon-name-part-type="species" reg="nissoralis">nissoralis</tp:taxon-name-part>
              </tp:taxon-name><comment>Swinhoe, 1894: 145.</comment></tp:nomenclature-citation></tp:nomenclature-citation-list></tp:nomenclature><tp:treatment-sec sec-type="diagnosis" id="SECID0EQGCI"><title>Diagnosis.</title><p>In appearance, <italic><tp:taxon-name><tp:taxon-name-part taxon-name-part-type="genus" reg="Ecpyrrhorrhoe">Ecpyrrhorrhoe</tp:taxon-name-part><tp:taxon-name-part taxon-name-part-type="species" reg="obliquata">obliquata</tp:taxon-name-part></tp:taxon-name></italic> is similar to <italic><tp:taxon-name><tp:taxon-name-part taxon-name-part-type="genus" reg="Ecpyrrhorrhoe">E.</tp:taxon-name-part><tp:taxon-name-part taxon-name-part-type="species" reg="exigistria">exigistria</tp:taxon-name-part></tp:taxon-name></italic> in the brown subterminal area of the wings, as well as in the oblique, dark brown streak on forewing which distinguish them from all other species of the genus. Genitalia characters readily distinguish <italic><tp:taxon-name><tp:taxon-name-part taxon-name-part-type="genus" reg="Ecpyrrhorrhoe">E.</tp:taxon-name-part><tp:taxon-name-part taxon-name-part-type="species" reg="obliquata">obliquata</tp:taxon-name-part></tp:taxon-name></italic> from other members of the genus in the semi-circular sella with basal half of ventral margin bearing curved spines. It can be best distinguished from <italic><tp:taxon-name><tp:taxon-name-part taxon-name-part-type="genus" reg="Ecpyrrhorrhoe">E.</tp:taxon-name-part><tp:taxon-name-part taxon-name-part-type="species" reg="exigistria">exigistria</tp:taxon-name-part></tp:taxon-name></italic> by the larger forewing length (forewing length: 10.0–12.0 mm), the more distinct and longer streak of the forewing, in the male genitalia (Fig. <xref ref-type="fig" rid="F5">25</xref>) by the shape of sella, and the weakly sclerotized arms of the bifid juxta, which is without teeth, and in the female genitalia (Fig. <xref ref-type="fig" rid="F8">40</xref>) by the shape of antrum.</p></tp:treatment-sec><tp:treatment-sec sec-type="redescription" id="SECID0EKICI"><title>Redescription</title><p>(Fig. <xref ref-type="fig" rid="F3">8</xref>). <bold>Head.</bold> Frons and vertex yellow, frons with lateral white bands. Labial palpus yellowish brown, contrastingly white at base ventrally. Maxillary palpus yellowish brown, white terminally. <bold>Thorax.</bold> Dorsal side yellow and ventral side white; tegula yellow with brown base. <bold>Wings.</bold> Forewing length: 10.0–12.0 mm. Forewing pale yellow, basal half of costal band and posterior half of subterminal area brown; stigmata and lines dark brown; antemedial line strongly oblique from 1/5 of costa to 1/2 of 1A, then dentated to 2/5 of posterior margin; orbicular stigma dot-shaped, sometimes indistinct; reniform stigma comma-shaped, thick and straight; an oblique, dark brown streak from posterior end of reniform stigma weakly curved and extended to tornus; postmedial line obliquely outwards from 3/5 of costa to 1/2 of M<sub>1</sub>, then dentated inwards to 2/3 of posterior margin; terminal line dark brown and intermittent; fringe with basal half yellow and blackish brown, distal half with anterior half yellow and posterior half dark brown. Hindwing pale yellow, subterminal area from dark brown to brown, gradually paler to tornus; postmedial line dark brown, slightly dentate from 2/3 of M<sub>1</sub> to 1/2 of CuA<sub>1</sub>, then bending inwards to base of CuA<sub>1</sub>, finally undulated to 2/3 of posterior margin; terminal line and fringe as in forewing. <bold>Abdomen.</bold> Pale yellow dorsally, each segment with posterior margin whitish, black on distal end; white ventrally.</p></tp:treatment-sec><tp:treatment-sec sec-type="Male genitalia" id="SECID0EEJCI"><title>Male genitalia</title><p><bold>(Fig. <xref ref-type="fig" rid="F5">25</xref>).</bold> Uncus with basal 1/3 nearly triangular and naked. Valva with costa nearly straight or concave and ventral margin curved, basal part weakly narrowed, remainder of even width, apex obtusely rounded; sella nearly semi-circular, bearing short and curved spines on distal half of ventral margins; sacculus with middle part inflated into a thumb-shaped protrusion. Juxta with base wide, distal 3/4 bifid into pointed arms. Saccus narrowly triangular. Phallus long and straight, with a bundle of short spines assembling into cone-shape at distal end.</p></tp:treatment-sec><tp:treatment-sec sec-type="Female genitalia" id="SECID0ERJCI"><title>Female genitalia</title><p><bold>(Fig. <xref ref-type="fig" rid="F8">40</xref>).</bold> Anterior apophysis ~ 2× length of posterior apophysis. Antrum cup-shaped, with anterior 1/3 strongly sclerotized and covered with spinules on inner wall, posterior 1/3 abruptly broad and partly wrinkled; colliculum long; ductus seminalis connecting to anterior end of colliculum and with a short sclerite located opposite to colliculum; ductus bursae ~ 2.5–3× as long as diameter of corpus bursae, basal 1/3 bearing a slim sclerite. Corpus bursae globular; rhomboid signum with maximal length approximately 1/2 as long as diameter of corpus bursae; the second (posterior) signum nearly thumb-shaped bearing a wide base, sparsely covered with long spines.</p></tp:treatment-sec><tp:treatment-sec sec-type="material" id="SECID0E5JCI"><title>Material examined.</title><p><bold>Type material</bold>. <italic><tp:taxon-name><tp:taxon-name-part taxon-name-part-type="genus" reg="Leucocraspeda">Leucocraspeda</tp:taxon-name-part><tp:taxon-name-part taxon-name-part-type="species" reg="nissoralis">nissoralis</tp:taxon-name-part></tp:taxon-name></italic>: <bold><italic>Lectotype</italic></bold> (designated here) ♂, Kahsia Hs [Hills]. 94–66, <tp:taxon-name><tp:taxon-name-part taxon-name-part-type="family">Pyralidae</tp:taxon-name-part></tp:taxon-name> Brit. Mus. Slide No. 10897 (<named-content xmlns:xlink="http://www.w3.org/1999/xlink" content-type="dwc:institutional_code" xlink:type="simple">NHMUK</named-content>); <bold><italic>Paralectotype</italic> (designated here)</bold>: 1♂, [<bold>India</bold>]: Cherre Punji (<named-content xmlns:xlink="http://www.w3.org/1999/xlink" content-type="dwc:institutional_code" xlink:type="simple">NHMUK</named-content>).</p></tp:treatment-sec><tp:treatment-sec sec-type="material" id="SECID0EHLCI"><title>Other material examined.</title><p><bold>China: Zhejiang</bold>: 1♂, Mt. Jiulongshan, 5.VIII.2011, Fu Xiaobing leg.; <bold>Jiangxi</bold>: 2♂, Mt. Jiulianshan, Longnan, <named-content xmlns:xlink="http://www.w3.org/1999/xlink" content-type="dwc:verbatimCoordinates" xlink:type="simple"><named-content content-type="geo-json" specific-use="{&#34;type&#34;:&#34;Point&#34;,&#34;coordinates&#34;:[114.430000,24.580000]}" id="NCID0EULCI" xlink:type="simple">24.58°N, 114.43°E</named-content></named-content>, alt. 620 m, 26.IX.2016, 24.IX.2017, Chen Kai, Duan Yongjiang leg.; <bold>Hunan</bold>: 1♂, Xijialing, Mt. Shunhuangshan, Xinning, Shaoyang, <named-content xmlns:xlink="http://www.w3.org/1999/xlink" content-type="dwc:verbatimCoordinates" xlink:type="simple"><named-content content-type="geo-json" specific-use="{&#34;type&#34;:&#34;Point&#34;,&#34;coordinates&#34;:[111.010000,26.430000]}" id="NCID0E5LCI" xlink:type="simple">26.43°N, 111.01°E</named-content></named-content>, alt. 1000 m, 6.IX.2020, Jin Mengjie, Xiang Lanbin leg.; 6♂2♀, Mt. Shunhuangshan, Xinning, Shaoyang, <named-content xmlns:xlink="http://www.w3.org/1999/xlink" content-type="dwc:verbatimCoordinates" xlink:type="simple"><named-content content-type="geo-json" specific-use="{&#34;type&#34;:&#34;Point&#34;,&#34;coordinates&#34;:[111.000000,26.400000]}" id="NCID0EGMCI" xlink:type="simple">26.40°N, 111°E</named-content></named-content>, alt. 810 m, 4–6.IX.2020, Jin Mengjie, Xiang Lanbin leg.; 1♂, Dupangling National Natural Reserve, Dao County, Yongzhou, <named-content xmlns:xlink="http://www.w3.org/1999/xlink" content-type="dwc:verbatimCoordinates" xlink:type="simple"><named-content content-type="geo-json" specific-use="{&#34;type&#34;:&#34;Point&#34;,&#34;coordinates&#34;:[111.370000,25.480000]}" id="NCID0EOMCI" xlink:type="simple">25.48°N, 111.37°E</named-content></named-content>, alt. 430 m, 29–30.VIII.2020, Jin Mengjie, Xiang Lanbin leg.; 1♀, Dupangling National Natural Reserve, Dao County, Yongzhou, <named-content xmlns:xlink="http://www.w3.org/1999/xlink" content-type="dwc:verbatimCoordinates" xlink:type="simple"><named-content content-type="geo-json" specific-use="{&#34;type&#34;:&#34;Point&#34;,&#34;coordinates&#34;:[111.390000,25.490000]}" id="NCID0EWMCI" xlink:type="simple">25.49°N, 111.39°E</named-content></named-content>, alt. 350 m, 28–31.VIII.2020, Jin Mengjie, Xiang Lanbin leg.; 1♂, Qiaotoupu, Chengbu, Shaoyang, <named-content xmlns:xlink="http://www.w3.org/1999/xlink" content-type="dwc:verbatimCoordinates" xlink:type="simple"><named-content content-type="geo-json" specific-use="{&#34;type&#34;:&#34;Point&#34;,&#34;coordinates&#34;:[110.380000,26.250000]}" id="NCID0E5MCI" xlink:type="simple">26.25°N, 110.38°E</named-content></named-content>, alt. 640 m, 8.IX.2020, Jin Mengjie, Xiang Lanbin leg.; <bold>Guangdong</bold>: 2♂1♀, Heishiding, Fengkai, 15.VI.2009, 9.X.2010, 2.VIII.2011, 9.VII.2017, <named-content xmlns:xlink="http://www.w3.org/1999/xlink" content-type="dwc:verbatimCoordinates" xlink:type="simple"><named-content content-type="geo-json" specific-use="{&#34;type&#34;:&#34;Point&#34;,&#34;coordinates&#34;:[111.900000,23.470000]}" id="NCID0EINCI" xlink:type="simple">23.47°N, 111.90°E</named-content></named-content>, alt. 214 m, Zhang Dandan et al. leg., genitalia slide No. LJW121067 (♂), SYSU0239 (♂), SYSU1236 (♀, molecular voucher no. LEP0297); 1♀, Yanshuitian, Fengkai, 6.IX.2011, Yang Lijun, Liao Junlei leg., genitalia slide No. SYSU0269; 2♂, Mt. Danxiashan, Shaoguan, <named-content xmlns:xlink="http://www.w3.org/1999/xlink" content-type="dwc:verbatimCoordinates" xlink:type="simple"><named-content content-type="geo-json" specific-use="{&#34;type&#34;:&#34;Point&#34;,&#34;coordinates&#34;:[113.640000,25.040000]}" id="NCID0EQNCI" xlink:type="simple">25.04°N, 113.64°E</named-content></named-content>, alt. 96 m, 6–7.VI.2012, Li Jinwei leg., genitalia slide No. LJW12075, CXH12186; 1♀, Mt. Nankunshan, Huizhou, 16.VII.2003, Zhang Dandan, Li Zhiqiang leg., genitalia slide No. ZDD03057; 3♂2♀, Hongri Village, Mt. Nankunshan, Huizhou, 6–9.XI.2020, Jin Mengjie leg.; <bold>Hainan</bold>: 2♂, Bawangling Natural Reserve, 8.V.2011, Yang Lijun leg., genitalia slide No. LJW12101; 2♂, Yinggeling Natural Reserve, <named-content xmlns:xlink="http://www.w3.org/1999/xlink" content-type="dwc:verbatimCoordinates" xlink:type="simple"><named-content content-type="geo-json" specific-use="{&#34;type&#34;:&#34;Point&#34;,&#34;coordinates&#34;:[109.500000,19.050000]}" id="NCID0E1NCI" xlink:type="simple">19.05°N, 109.50°E</named-content></named-content>, alt. 954 m, 4.IX.2013, Chen Xiaohua leg., genitalia slide No. CXH12212, SYSU0228 (molecular voucher No. LEP0034); 2♂, Hongkan, Yinggeling Natural Reserve, <named-content xmlns:xlink="http://www.w3.org/1999/xlink" content-type="dwc:verbatimCoordinates" xlink:type="simple"><named-content content-type="geo-json" specific-use="{&#34;type&#34;:&#34;Point&#34;,&#34;coordinates&#34;:[109.500000,19.080000]}" id="NCID0ECOCI" xlink:type="simple">19.08°N, 109.50°E</named-content></named-content>, alt. 508 m, 15–16.VI.2015, Cong Peixin, Guan Wei, Hu Sha leg. (<named-content xmlns:xlink="http://www.w3.org/1999/xlink" content-type="dwc:institutional_code" xlink:type="simple">NKU</named-content>); 1♂, Limushan Forest Park, <named-content xmlns:xlink="http://www.w3.org/1999/xlink" content-type="dwc:verbatimCoordinates" xlink:type="simple"><named-content content-type="geo-json" specific-use="{&#34;type&#34;:&#34;Point&#34;,&#34;coordinates&#34;:[109.730000,19.170000]}" id="NCID0EOOCI" xlink:type="simple">19.17°N, 109.73°E</named-content></named-content>, alt. 607 m, 25.VII.2014, Cong Peixin, Liu Linjie, Husha leg. (<named-content xmlns:xlink="http://www.w3.org/1999/xlink" content-type="dwc:institutional_code" xlink:type="simple">NKU</named-content>); 1♂, Wuzhishan Forest Park, <named-content xmlns:xlink="http://www.w3.org/1999/xlink" content-type="dwc:verbatimCoordinates" xlink:type="simple"><named-content content-type="geo-json" specific-use="{&#34;type&#34;:&#34;Point&#34;,&#34;coordinates&#34;:[109.670000,18.880000]}" id="NCID0E1OCI" xlink:type="simple">18.88°N, 109.67°E</named-content></named-content>, alt. 766 m, 9.I.2016, Teng Kaijian, Bai Xia, Chen Mengting leg. (<named-content xmlns:xlink="http://www.w3.org/1999/xlink" content-type="dwc:institutional_code" xlink:type="simple">NKU</named-content>); <bold>Guangxi</bold>: 1♂, Nonggang, Longzhou, <named-content xmlns:xlink="http://www.w3.org/1999/xlink" content-type="dwc:verbatimCoordinates" xlink:type="simple"><named-content content-type="geo-json" specific-use="{&#34;type&#34;:&#34;Point&#34;,&#34;coordinates&#34;:[106.960000,22.470000]}" id="NCID0EIPCI" xlink:type="simple">22.47°N, 106.96°E</named-content></named-content>, alt. 271 m, 19.IV.2012, Li Jinwei leg., genitalia slide No. CXH12185; 1♂, Hekou, Dayaoshan Natural Reserve, Jinxiu,<named-content xmlns:xlink="http://www.w3.org/1999/xlink" content-type="dwc:verbatimCoordinates" xlink:type="simple"><named-content content-type="geo-json" specific-use="{&#34;type&#34;:&#34;Point&#34;,&#34;coordinates&#34;:[110.090000,24.140000]}" id="NCID0EQPCI" xlink:type="simple"> 24.14°N, 110.09°E</named-content></named-content>, alt. 823 m, 20.VII.2015, Qi Mujie, Zhao Shengnan leg. (<named-content xmlns:xlink="http://www.w3.org/1999/xlink" content-type="dwc:institutional_code" xlink:type="simple">NKU</named-content>); 2♂, Mt. Jiuwanshan, Hechi, alt. 1600 m, 23.VII.2015, Wang Jiping leg.; 1♂, Technology Building, Huaping Natural Reserve, Guilin, <named-content xmlns:xlink="http://www.w3.org/1999/xlink" content-type="dwc:verbatimCoordinates" xlink:type="simple"><named-content content-type="geo-json" specific-use="{&#34;type&#34;:&#34;Point&#34;,&#34;coordinates&#34;:[109.910000,25.630000]}" id="NCID0E3PCI" xlink:type="simple">25.63°N, 109.91°E</named-content></named-content>, alt. 760 m, 10–12.IX.2020, Jin Mengjie, Xiang Lanbin leg.; <bold>Yunnan</bold>: 1♂, Taiyanghe Natural Reserve, alt. 1450 m, 23.VIII.2014, Zhang Zhenguo leg. (<named-content xmlns:xlink="http://www.w3.org/1999/xlink" content-type="dwc:institutional_code" xlink:type="simple">NKU</named-content>); 1♂, Liaowangtai, Taiyanghe Forest Park, Pu’er, <named-content xmlns:xlink="http://www.w3.org/1999/xlink" content-type="dwc:verbatimCoordinates" xlink:type="simple"><named-content content-type="geo-json" specific-use="{&#34;type&#34;:&#34;Point&#34;,&#34;coordinates&#34;:[101.110000,22.600000]}" id="NCID0EKQCI" xlink:type="simple">22.60°N, 101.11°E</named-content></named-content>, alt. 1626 m, 8.VII.2013, LiuShurong, Wang Yuqi, Teng Kaijian leg. (<named-content xmlns:xlink="http://www.w3.org/1999/xlink" content-type="dwc:institutional_code" xlink:type="simple">NKU</named-content>); <bold>Sichuan</bold>: 1♂, Nuoshuihe Natural Reserve, Tongjiang, alt. 700 m, 5.VII.2013, He Guiqing, Xu Lijun leg.; <bold>Chongqing</bold>: 1♂, Daheba, Mt. Jinfoshan, alt. 800–850 m, 15.VII.2010, Du Xicui, Song Lifang leg.; 1♂, Tudiyan, Mt. Simianshan, alt. 1200 m, 9.VIII.2011, He Guiqing, Song Lifang leg.; <bold>Tibet</bold>: 1♂, Air-raid shelter, Beibeng, Medog, <named-content xmlns:xlink="http://www.w3.org/1999/xlink" content-type="dwc:verbatimCoordinates" xlink:type="simple"><named-content content-type="geo-json" specific-use="{&#34;type&#34;:&#34;Point&#34;,&#34;coordinates&#34;:[95.170000,29.240000]}" id="NCID0E3QCI" xlink:type="simple">29.24°N, 95.17°E</named-content></named-content>, alt. 750 m, 31.VII.2018, Qi Mujie leg. (<named-content xmlns:xlink="http://www.w3.org/1999/xlink" content-type="dwc:institutional_code" xlink:type="simple">NKU</named-content>); 1♂, Gelin, Beibeng, Medog, <named-content xmlns:xlink="http://www.w3.org/1999/xlink" content-type="dwc:verbatimCoordinates" xlink:type="simple"><named-content content-type="geo-json" specific-use="{&#34;type&#34;:&#34;Point&#34;,&#34;coordinates&#34;:[95.190000,29.250000]}" id="NCID0EIRCI" xlink:type="simple">29.25°N, 95.19°E</named-content></named-content>, alt. 1063 m, 29.VII.2018, Qi Mujie leg. (<named-content xmlns:xlink="http://www.w3.org/1999/xlink" content-type="dwc:institutional_code" xlink:type="simple">NKU</named-content>); 1♂, Yadong, Medog, <named-content xmlns:xlink="http://www.w3.org/1999/xlink" content-type="dwc:verbatimCoordinates" xlink:type="simple"><named-content content-type="geo-json" specific-use="{&#34;type&#34;:&#34;Point&#34;,&#34;coordinates&#34;:[95.340000,29.330000]}" id="NCID0EURCI" xlink:type="simple">29.33°N, 95.34°E</named-content></named-content>, alt. 833 m, 2.VIII.2018, Qi Mujie leg. (<named-content xmlns:xlink="http://www.w3.org/1999/xlink" content-type="dwc:institutional_code" xlink:type="simple">NKU</named-content>).</p></tp:treatment-sec><tp:treatment-sec sec-type="distribution" id="SECID0E4RCI"><title>Distribution.</title><p>China (Zhejiang, Jiangxi, Hunan, Guangdong, Hainan, Guangxi, Yunnan, Sichuan, Chongqing, Tibet), Burma, India, Sri Lanka.</p></tp:treatment-sec><tp:treatment-sec><!--Section generated to contain objects referenced in tp:taxon-treatment.--><fig id="F3" position="float" orientation="portrait"><object-id xmlns:xlink="http://www.w3.org/1999/xlink" content-type="doi" xlink:type="simple">10.3897/zookeys.1090.78442.figures3-12</object-id><object-id xmlns:xlink="http://www.w3.org/1999/xlink" content-type="arpha" xlink:type="simple">3081A563-F73B-574A-A434-9F183B14FFF3</object-id><label>Figures 3–12.</label><caption><p>Adults of <italic><tp:taxon-name><tp:taxon-name-part taxon-name-part-type="genus" reg="Ecpyrrhorrhoe">Ecpyrrhorrhoe</tp:taxon-name-part></tp:taxon-name></italic> spp. <bold>3</bold><italic><tp:taxon-name><tp:taxon-name-part taxon-name-part-type="genus" reg="Ecpyrrhorrhoe">E.</tp:taxon-name-part><tp:taxon-name-part taxon-name-part-type="species" reg="allochroa">allochroa</tp:taxon-name-part></tp:taxon-name></italic>, sp. nov., holotype, male (Yunnan) <bold>4</bold><italic><tp:taxon-name><tp:taxon-name-part taxon-name-part-type="genus" reg="Ecpyrrhorrhoe">E.</tp:taxon-name-part><tp:taxon-name-part taxon-name-part-type="species" reg="damastesalis">damastesalis</tp:taxon-name-part></tp:taxon-name></italic>, male (Guangdong) <bold>5</bold><italic><tp:taxon-name><tp:taxon-name-part taxon-name-part-type="genus" reg="Ecpyrrhorrhoe">E.</tp:taxon-name-part><tp:taxon-name-part taxon-name-part-type="species" reg="damastesalis">damastesalis</tp:taxon-name-part></tp:taxon-name></italic>, male (Yunnan) <bold>6</bold><italic><tp:taxon-name><tp:taxon-name-part taxon-name-part-type="genus" reg="Ecpyrrhorrhoe">E.</tp:taxon-name-part><tp:taxon-name-part taxon-name-part-type="species" reg="minnehaha">minnehaha</tp:taxon-name-part></tp:taxon-name></italic>, male (Guangdong) <bold>7</bold><italic><tp:taxon-name><tp:taxon-name-part taxon-name-part-type="genus" reg="Ecpyrrhorrhoe">E.</tp:taxon-name-part><tp:taxon-name-part taxon-name-part-type="species" reg="minnehaha">minnehaha</tp:taxon-name-part></tp:taxon-name></italic>, male (Taiwan) <bold>8</bold><italic><tp:taxon-name><tp:taxon-name-part taxon-name-part-type="genus" reg="Ecpyrrhorrhoe">E.</tp:taxon-name-part><tp:taxon-name-part taxon-name-part-type="species" reg="obliquata">obliquata</tp:taxon-name-part></tp:taxon-name></italic>, male (Hainan) <bold>9</bold><italic><tp:taxon-name><tp:taxon-name-part taxon-name-part-type="genus" reg="Ecpyrrhorrhoe">E.</tp:taxon-name-part><tp:taxon-name-part taxon-name-part-type="species" reg="rufipicta">rufipicta</tp:taxon-name-part></tp:taxon-name></italic>, female (Hainan) <bold>10</bold><italic><tp:taxon-name><tp:taxon-name-part taxon-name-part-type="genus" reg="Ecpyrrhorrhoe">E.</tp:taxon-name-part><tp:taxon-name-part taxon-name-part-type="species" reg="fimbriata">fimbriata</tp:taxon-name-part></tp:taxon-name></italic>, male (Guangxi) <bold>11</bold><italic><tp:taxon-name><tp:taxon-name-part taxon-name-part-type="genus" reg="Ecpyrrhorrhoe">E.</tp:taxon-name-part><tp:taxon-name-part taxon-name-part-type="species" reg="rubiginalis">rubiginalis</tp:taxon-name-part></tp:taxon-name></italic>, female (Xinjiang) <bold>12</bold><italic><tp:taxon-name><tp:taxon-name-part taxon-name-part-type="genus" reg="Ecpyrrhorrhoe">E.</tp:taxon-name-part><tp:taxon-name-part taxon-name-part-type="species" reg="machoeralis">machoeralis</tp:taxon-name-part></tp:taxon-name></italic>, type, female (Sri Lanka). Scale bars: 5.0 mm.</p></caption><graphic xmlns:xlink="http://www.w3.org/1999/xlink" xlink:href="zookeys-1090-001-g003.jpg" position="float" orientation="portrait" xlink:type="simple" id="oo_662137.jpg"><uri content-type="original_file" xlink:type="simple">https://binary.pensoft.net/fig/662137</uri></graphic></fig><fig id="F5" position="float" orientation="portrait"><object-id xmlns:xlink="http://www.w3.org/1999/xlink" content-type="doi" xlink:type="simple">10.3897/zookeys.1090.78442.figures22-27</object-id><object-id xmlns:xlink="http://www.w3.org/1999/xlink" content-type="arpha" xlink:type="simple">06562A97-3F78-50EA-A50F-A7525A381F9C</object-id><label>Figures 22–27.</label><caption><p>Male genitalia of <italic><tp:taxon-name><tp:taxon-name-part taxon-name-part-type="genus" reg="Ecpyrrhorrhoe">Ecpyrrhorrhoe</tp:taxon-name-part></tp:taxon-name></italic> spp., with enlarged detail of juxta (right) <bold>22</bold><italic><tp:taxon-name><tp:taxon-name-part taxon-name-part-type="genus" reg="Ecpyrrhorrhoe">E.</tp:taxon-name-part><tp:taxon-name-part taxon-name-part-type="species" reg="allochroa">allochroa</tp:taxon-name-part></tp:taxon-name></italic>, sp. nov., holotype, Yunnan (genitalia slide No. CXH12133) <bold>23</bold><italic><tp:taxon-name><tp:taxon-name-part taxon-name-part-type="genus" reg="Ecpyrrhorrhoe">E.</tp:taxon-name-part><tp:taxon-name-part taxon-name-part-type="species" reg="damastesalis">damastesalis</tp:taxon-name-part></tp:taxon-name></italic>, Yunnan (genitalia slide No. SYSU0237) <bold>24</bold><italic><tp:taxon-name><tp:taxon-name-part taxon-name-part-type="genus" reg="Ecpyrrhorrhoe">E.</tp:taxon-name-part><tp:taxon-name-part taxon-name-part-type="species" reg="minnehaha">minnehaha</tp:taxon-name-part></tp:taxon-name></italic>, Jiangxi (genitalia slide No. SYSU0271) <bold>25</bold><italic><tp:taxon-name><tp:taxon-name-part taxon-name-part-type="genus" reg="Ecpyrrhorrhoe">E.</tp:taxon-name-part><tp:taxon-name-part taxon-name-part-type="species" reg="obliquata">obliquata</tp:taxon-name-part></tp:taxon-name></italic>, Hainan (genitalia slide No. SYSU0228) <bold>26</bold><italic><tp:taxon-name><tp:taxon-name-part taxon-name-part-type="genus" reg="Ecpyrrhorrhoe">E.</tp:taxon-name-part><tp:taxon-name-part taxon-name-part-type="species" reg="rufipicta">rufipicta</tp:taxon-name-part></tp:taxon-name></italic>, Hainan (genitalia slide No. ZDD12031) <bold>27</bold><italic><tp:taxon-name><tp:taxon-name-part taxon-name-part-type="genus" reg="Ecpyrrhorrhoe">E.</tp:taxon-name-part><tp:taxon-name-part taxon-name-part-type="species" reg="fimbriata">fimbriata</tp:taxon-name-part></tp:taxon-name></italic>, Yunnan (genitalia slide No. SYSU0281). Scale bars: 1.0 mm.</p></caption><graphic xmlns:xlink="http://www.w3.org/1999/xlink" xlink:href="zookeys-1090-001-g005.jpg" position="float" orientation="portrait" xlink:type="simple" id="oo_662139.jpg"><uri content-type="original_file" xlink:type="simple">https://binary.pensoft.net/fig/662139</uri></graphic></fig><fig id="F8" position="float" orientation="portrait"><object-id xmlns:xlink="http://www.w3.org/1999/xlink" content-type="doi" xlink:type="simple">10.3897/zookeys.1090.78442.figures38-43</object-id><object-id xmlns:xlink="http://www.w3.org/1999/xlink" content-type="arpha" xlink:type="simple">DF1CED33-4FAC-5495-B304-A0DBDC919141</object-id><label>Figures 38–43.</label><caption><p>Female genitalia of <italic><tp:taxon-name><tp:taxon-name-part taxon-name-part-type="genus" reg="Ecpyrrhorrhoe">Ecpyrrhorrhoe</tp:taxon-name-part></tp:taxon-name></italic> spp. <bold>38</bold><italic><tp:taxon-name><tp:taxon-name-part taxon-name-part-type="genus" reg="Ecpyrrhorrhoe">E.</tp:taxon-name-part><tp:taxon-name-part taxon-name-part-type="species" reg="damastesalis">damastesalis</tp:taxon-name-part></tp:taxon-name></italic>, Hainan (genitalia slide No. SYSU0247) <bold>39</bold><italic><tp:taxon-name><tp:taxon-name-part taxon-name-part-type="genus" reg="Ecpyrrhorrhoe">E.</tp:taxon-name-part><tp:taxon-name-part taxon-name-part-type="species" reg="minnehaha">minnehaha</tp:taxon-name-part></tp:taxon-name></italic>, Shaanxi (genitalia slide No. SYSU0272) <bold>40</bold><italic><tp:taxon-name><tp:taxon-name-part taxon-name-part-type="genus" reg="Ecpyrrhorrhoe">E.</tp:taxon-name-part><tp:taxon-name-part taxon-name-part-type="species" reg="obliquata">obliquata</tp:taxon-name-part></tp:taxon-name></italic>, Guangdong (genitalia slide No. SYSU0269) <bold>41</bold><italic><tp:taxon-name><tp:taxon-name-part taxon-name-part-type="genus" reg="Ecpyrrhorrhoe">E.</tp:taxon-name-part><tp:taxon-name-part taxon-name-part-type="species" reg="rufipicta">rufipicta</tp:taxon-name-part></tp:taxon-name></italic>, Hainan (genitalia slide No. SYSU0341) <bold>42</bold><italic><tp:taxon-name><tp:taxon-name-part taxon-name-part-type="genus" reg="Ecpyrrhorrhoe">E.</tp:taxon-name-part><tp:taxon-name-part taxon-name-part-type="species" reg="rubiginalis">rubiginalis</tp:taxon-name-part></tp:taxon-name></italic>, Jiangxi (genitalia slide No. SYSU0215) <bold>43</bold><italic><tp:taxon-name><tp:taxon-name-part taxon-name-part-type="genus" reg="Ecpyrrhorrhoe">E.</tp:taxon-name-part><tp:taxon-name-part taxon-name-part-type="species" reg="machoeralis">machoeralis</tp:taxon-name-part></tp:taxon-name></italic>, type, Ceylon (genitalia slide No. 8680 (<named-content xmlns:xlink="http://www.w3.org/1999/xlink" content-type="dwc:institutional_code" xlink:type="simple">NHMUK</named-content>)). Scale bars: 1.0 mm.</p></caption><graphic xmlns:xlink="http://www.w3.org/1999/xlink" xlink:href="zookeys-1090-001-g008.jpg" position="float" orientation="portrait" xlink:type="simple" id="oo_662142.jpg"><uri content-type="original_file" xlink:type="simple">https://binary.pensoft.net/fig/662142</uri></graphic></fig></tp:treatment-sec></tp:taxon-treatment>
