# Supplementary material for: ﻿A revision of the genus Ecpyrrhorrhoe Hübner, 1825 from China based on morphology and molecular data, with descriptions of five new species (Lepidoptera, Crambidae, Pyraustinae)
Source: Zookeys. 2022 Mar 23;1090:1–44. doi: 10.3897/zookeys.1090.78442 (PMC8967814; doi:10.3897/zookeys.1090.78442)
Supplement: XML Treatment for Ecpyrrhorrhoe rufipicta [file zookeys.1090.78442-treatment6.xml]

<!DOCTYPE tp:taxon-treatment
  PUBLIC "-//TaxonX//DTD Taxonomic Treatment Publishing DTD v0 20100105//EN" "tax-treatment-NSO.dtd">
<tp:taxon-treatment xmlns:tp="http://www.plazi.org/taxpub"><tp:treatment-meta><kwd-group><label>Taxon classification</label><kwd>
              <named-content content-type="kingdom">Animalia</named-content>
            </kwd><kwd>
              <named-content content-type="order">Lepidoptera</named-content>
            </kwd><kwd>
              <named-content content-type="family">Crambidae</named-content>
            </kwd></kwd-group><mixed-citation publication-type="journal"><person-group><name><surname>Xiang</surname><given-names>Lanbin</given-names></name><name><surname>Chen</surname><given-names>Kai</given-names></name><name><surname>Chen</surname><given-names>Xiaohua</given-names></name><name><surname>Duan</surname><given-names>Yongjiang</given-names></name><name><surname>Zhang</surname><given-names>Dandan</given-names></name></person-group><article-title>﻿A revision of the genus <italic><tp:taxon-name><tp:taxon-name-part taxon-name-part-type="genus" reg="Ecpyrrhorrhoe">Ecpyrrhorrhoe</tp:taxon-name-part></tp:taxon-name></italic> Hübner, 1825 from China based on morphology and molecular data, with descriptions of five new species (<tp:taxon-name><tp:taxon-name-part taxon-name-part-type="order">Lepidoptera</tp:taxon-name-part></tp:taxon-name>, <tp:taxon-name><tp:taxon-name-part taxon-name-part-type="family">Crambidae</tp:taxon-name-part></tp:taxon-name>, <tp:taxon-name><tp:taxon-name-part taxon-name-part-type="subfamily">Pyraustinae</tp:taxon-name-part></tp:taxon-name>)</article-title><source>Zookeys</source><day>23</day><month>03</month><year>2022</year><volume>1090</volume><fpage>1</fpage><lpage>44</lpage><pub-id pub-id-type="doi">10.3897/zookeys.1090.78442</pub-id></mixed-citation></tp:treatment-meta><tp:nomenclature><label>﻿</label><tp:taxon-name>
            <object-id xmlns:xlink="http://www.w3.org/1999/xlink" content-type="arpha" xlink:type="simple">F117B717-7D1F-5C5E-85D0-88C2ACC00451</object-id>
            <tp:taxon-name-part taxon-name-part-type="genus" reg="Ecpyrrhorrhoe">Ecpyrrhorrhoe</tp:taxon-name-part>
            <tp:taxon-name-part taxon-name-part-type="species" reg="rufipicta">rufipicta</tp:taxon-name-part>
          </tp:taxon-name><tp:taxon-authority>(Butler, 1880)</tp:taxon-authority><tp:taxon-status xmlns:xlink="http://www.w3.org/1999/xlink" xlink:type="simple">comb. nov.</tp:taxon-status><xref ref-type="fig" rid="F3">Figs 9</xref><xref ref-type="fig" rid="F5">, 26</xref><xref ref-type="fig" rid="F8">, 41</xref><tp:nomenclature-citation-list><tp:nomenclature-citation><tp:taxon-name>
                <tp:taxon-name-part taxon-name-part-type="genus" reg="Asopia">Asopia</tp:taxon-name-part>
                <tp:taxon-name-part taxon-name-part-type="species" reg="rufipicta">rufipicta</tp:taxon-name-part>
              </tp:taxon-name><comment>Butler, 1880: 682.</comment></tp:nomenclature-citation><tp:nomenclature-citation><tp:taxon-name>
                <tp:taxon-name-part taxon-name-part-type="genus" reg="Paliga">Paliga</tp:taxon-name-part>
                <tp:taxon-name-part taxon-name-part-type="species" reg="rubicundalis">rubicundalis</tp:taxon-name-part>
              </tp:taxon-name><comment>Warren, 1896: 96. Syn. nov.</comment></tp:nomenclature-citation></tp:nomenclature-citation-list></tp:nomenclature><tp:treatment-sec sec-type="diagnosis" id="SECID0ENUCI"><title>Diagnosis.</title><p>Within the genus, <italic><tp:taxon-name><tp:taxon-name-part taxon-name-part-type="genus" reg="Ecpyrrhorrhoe">E.</tp:taxon-name-part><tp:taxon-name-part taxon-name-part-type="species" reg="rufipicta">rufipicta</tp:taxon-name-part></tp:taxon-name></italic> resembles <italic><tp:taxon-name><tp:taxon-name-part taxon-name-part-type="genus" reg="Ecpyrrhorrhoe">E.</tp:taxon-name-part><tp:taxon-name-part taxon-name-part-type="species" reg="fimbriata">fimbriata</tp:taxon-name-part></tp:taxon-name></italic> (Moore, 1886) in having nearly the same forewing length, yellow wings bearing brown markings and an almost indistinct, brown subterminal band (Fig. <xref ref-type="fig" rid="F3">9</xref>). However, it can be differentiated from <italic><tp:taxon-name><tp:taxon-name-part taxon-name-part-type="genus" reg="Ecpyrrhorrhoe">E.</tp:taxon-name-part><tp:taxon-name-part taxon-name-part-type="species" reg="fimbriata">fimbriata</tp:taxon-name-part></tp:taxon-name></italic> by more dentated and relatively thick postmedial line on both wings, in the male genitalia (Fig. <xref ref-type="fig" rid="F5">26</xref>) by the nearly oval valva, the thumb-shaped dorsal sella, the triangular ventral sella bearing several spines, the longer and strongly sclerotized arms of the juxta, and two long and pointed spines located on anellus.</p></tp:treatment-sec><tp:treatment-sec sec-type="redescription" id="SECID0E3VCI"><title>Redescription</title><p>(Fig. <xref ref-type="fig" rid="F3">9</xref>). <bold>Head.</bold> Frons yellow, with lateral white bands. Vertex pale yellow. Labial palpus yellow, contrastingly white at base ventrally. Maxillary palpus yellow, white terminally. <bold>Thorax.</bold> Dorsal side yellow, and ventral side white; tegula yellow, with base brown. <bold>Wings.</bold> Forewing length: 9.0–12.0 mm. Wings yellow, with brown markings. Forewing with costal base brown; antemedial line dentated from 1/4 of costa slightly arched to 1/3 of posterior margin; orbicular stigma oblate; reniform stigma comma-shaped and thick; postmedial line dentated from 3/4 of costa to 2/5 of CuA<sub>2</sub>, then deeply dentated to 2/3 of posterior margin; subterminal band indistinct, with inner margin crenulated; fringe pale yellow. Hindwing with postmedial line brown, slightly dentated from 2/3 of M<sub>1</sub> arched to 1/2 of CuA<sub>1</sub>, bending inward to basal 1/3 of CuA<sub>1</sub>, then dentated to near tornus; subterminal line and fringe as in forewing. <bold>Abdomen.</bold> Pale yellow dorsally, gradually brown to distal part, white ventrally.</p></tp:treatment-sec><tp:treatment-sec sec-type="Male genitalia" id="SECID0EWWCI"><title>Male genitalia</title><p><bold>(Fig. <xref ref-type="fig" rid="F5">26</xref>).</bold> Uncus with basal 1/2 nearly triangular and naked. Valva with costa slightly convex and ventral margin curved, with basal part narrowed, remainder nearly oval, apex rounded; sella nearly triangular, bearing short spines on distal and inner margins, with a curved, finger-shaped dorsal projection; sacculus with middle part inflated into a triangular and setose protrusion. Juxta with base wide, distal 4/5 forming slender, long, and sclerotized arms dentate apically; anellus with two long and pointed spines (connected with distal arms of juxta in Fig. <xref ref-type="fig" rid="F5">26</xref>). Saccus rounded triangular. Phallus long and straight, cornuti presented as a narrow sclerite with dense and short spines.</p></tp:treatment-sec><tp:treatment-sec sec-type="Female genitalia" id="SECID0EHXCI"><title>Female genitalia</title><p><bold>(Fig. <xref ref-type="fig" rid="F8">41</xref>).</bold> Anterior apophysis ~ 2.5× length of posterior apophysis. Antrum cylindrical, tuberculate laterally on anterior end, strongly sclerotized and covered with spinules on inner wall; colliculum long and broad, narrower medially; ductus seminalis connecting to anterior end of colliculum and with a wide sclerite located opposite to colliculum; ductus bursae ~ 2.5–3× as long as diameter of corpus bursae, basal 2/5 bearing a slim sclerite. Corpus bursae globular; rhomboid signum with maximal length &gt; 1/2 of diameter of corpus bursae; second (posterior) signum composed of a pair of round sclerites bearing dense and long spines.</p></tp:treatment-sec><tp:treatment-sec sec-type="material" id="SECID0EUXCI"><title>Material examined.</title><p><bold>Type material.</bold><italic><tp:taxon-name><tp:taxon-name-part taxon-name-part-type="genus" reg="Asopia">Asopia</tp:taxon-name-part><tp:taxon-name-part taxon-name-part-type="species" reg="rufipicta">rufipicta</tp:taxon-name-part></tp:taxon-name></italic>: <bold>Type</bold>: 1♀, [<bold>China</bold>:] Formosa, <tp:taxon-name><tp:taxon-name-part taxon-name-part-type="family">Pyralidae</tp:taxon-name-part></tp:taxon-name> Brit. Mus. Slide No. 8682 (<named-content xmlns:xlink="http://www.w3.org/1999/xlink" content-type="dwc:institutional_code" xlink:type="simple">NHMUK</named-content>). <italic><tp:taxon-name><tp:taxon-name-part taxon-name-part-type="genus" reg="Paliga">Paliga</tp:taxon-name-part><tp:taxon-name-part taxon-name-part-type="species" reg="rubicundalis">rubicundalis</tp:taxon-name-part></tp:taxon-name></italic>: <bold>Type</bold>: 1♂, [<bold>India</bold>]: Khasis [Khasia] Nat. Coll., <tp:taxon-name><tp:taxon-name-part taxon-name-part-type="family">Pyralidae</tp:taxon-name-part></tp:taxon-name> Brit. Mus. Slide No. 8685 (<named-content xmlns:xlink="http://www.w3.org/1999/xlink" content-type="dwc:institutional_code" xlink:type="simple">NHMUK</named-content>).</p></tp:treatment-sec><tp:treatment-sec sec-type="material" id="SECID0EMZCI"><title>Other material examined.</title><p>[<bold>India</bold>]: 1♂, Khasis [Khasia] Nat. Coll., <named-content xmlns:xlink="http://www.w3.org/1999/xlink" content-type="dwc:institutional_code" xlink:type="simple">NHMUK</named-content> slide No. 010315123 (<named-content xmlns:xlink="http://www.w3.org/1999/xlink" content-type="dwc:institutional_code" xlink:type="simple">NHMUK</named-content>); 1♂, Assam, <named-content xmlns:xlink="http://www.w3.org/1999/xlink" content-type="dwc:institutional_code" xlink:type="simple">NHMUK</named-content> slide No. 010315163 (<named-content xmlns:xlink="http://www.w3.org/1999/xlink" content-type="dwc:institutional_code" xlink:type="simple">NHMUK</named-content>); <bold>Phlippines</bold>: 1♂, Mt. Makiling, Luzon, Baker, 1917–79, <tp:taxon-name><tp:taxon-name-part taxon-name-part-type="family">Pyralidae</tp:taxon-name-part></tp:taxon-name> Brit. Mus. Slide No. 19893 (<named-content xmlns:xlink="http://www.w3.org/1999/xlink" content-type="dwc:institutional_code" xlink:type="simple">NHMUK</named-content>); <bold>China: Guangxi</bold>: 1♂, Miaozhai, Mt. Jinzhongshan, alt. 1450 m, 31.VII.2014, Wei Xueli, Ran Chao leg., genitalia slide No. SYSU1509; <bold>Hainan</bold>: 1♂, Baodao Village, Jiaxi Natural Reserve, <named-content xmlns:xlink="http://www.w3.org/1999/xlink" content-type="dwc:verbatimCoordinates" xlink:type="simple"><named-content content-type="geo-json" specific-use="{&#34;type&#34;:&#34;Point&#34;,&#34;coordinates&#34;:[109.050000,18.090000]}" id="NCID0EW1CI" xlink:type="simple">18.09°N, 109.05°E</named-content></named-content>, alt. 149 m, 11.IX.2013, Xie Weicai leg., genitalia slide No. SYSU0645, molecular voucher No. LEP0038; 1♀, Jianling Natural Reserve, <named-content xmlns:xlink="http://www.w3.org/1999/xlink" content-type="dwc:verbatimCoordinates" xlink:type="simple"><named-content content-type="geo-json" specific-use="{&#34;type&#34;:&#34;Point&#34;,&#34;coordinates&#34;:[110.270000,18.870000]}" id="NCID0E51CI" xlink:type="simple">18.87°N, 110.27°E</named-content></named-content>, alt. 143 m, 8.IX.2013, Chen Xiaohua leg., genitalia slide No. SYSU0278, molecular voucher No. LEP0107; 1♂, Hongxin Village, Yuanmen, Baisha, <named-content xmlns:xlink="http://www.w3.org/1999/xlink" content-type="dwc:verbatimCoordinates" xlink:type="simple"><named-content content-type="geo-json" specific-use="{&#34;type&#34;:&#34;Point&#34;,&#34;coordinates&#34;:[109.520000,19.070000]}" id="NCID0EG2CI" xlink:type="simple">19.07°N, 109.52°E</named-content></named-content>, alt. 460 m, 29.VI.2014, Cong Peixin, Liu Linjie, Hu Sha leg., genitalia slide No. ZDD12031, molecular voucher no. LEP0062 (<named-content xmlns:xlink="http://www.w3.org/1999/xlink" content-type="dwc:institutional_code" xlink:type="simple">NKU</named-content>); 1♀, Hongkan, Yinggeling Natural Reserve, <named-content xmlns:xlink="http://www.w3.org/1999/xlink" content-type="dwc:verbatimCoordinates" xlink:type="simple"><named-content content-type="geo-json" specific-use="{&#34;type&#34;:&#34;Point&#34;,&#34;coordinates&#34;:[109.500000,19.080000]}" id="NCID0ES2CI" xlink:type="simple">19.08°N, 109.50°E</named-content></named-content>, alt. 508 m, 15.VI.2015, Cong Peixin, Guan Wei, Hu Sha leg., genitalia slide No. SYSU0341 (<named-content xmlns:xlink="http://www.w3.org/1999/xlink" content-type="dwc:institutional_code" xlink:type="simple">NKU</named-content>).</p></tp:treatment-sec><tp:treatment-sec sec-type="distribution" id="SECID0E22CI"><title>Distribution.</title><p>China (Guangxi, Hainan, Taiwan), India, Philippines.</p></tp:treatment-sec><tp:treatment-sec sec-type="remarks" id="SECID0EA3CI"><title>Remarks.</title><p>Based on the substantial morphological similarity in the male genitalia between the types of <italic><tp:taxon-name><tp:taxon-name-part taxon-name-part-type="genus" reg="Asopia">Asopia</tp:taxon-name-part><tp:taxon-name-part taxon-name-part-type="species" reg="rufipicta">rufipicta</tp:taxon-name-part></tp:taxon-name></italic> Butler, 1880 and <italic><tp:taxon-name><tp:taxon-name-part taxon-name-part-type="genus" reg="Paliga">Paliga</tp:taxon-name-part><tp:taxon-name-part taxon-name-part-type="species" reg="rubicundalis">rubicundalis</tp:taxon-name-part></tp:taxon-name></italic> Warren, 1896, <italic><tp:taxon-name><tp:taxon-name-part taxon-name-part-type="genus" reg="Paliga">Paliga</tp:taxon-name-part><tp:taxon-name-part taxon-name-part-type="species" reg="rubicundalis">rubicundalis</tp:taxon-name-part></tp:taxon-name></italic> is considered as a junior synonym of <italic><tp:taxon-name><tp:taxon-name-part taxon-name-part-type="genus" reg="Ecpyrrhorrhoe">E.</tp:taxon-name-part><tp:taxon-name-part taxon-name-part-type="species" reg="rufipicta">rufipicta</tp:taxon-name-part></tp:taxon-name></italic> (Butler).</p></tp:treatment-sec><tp:treatment-sec><!--Section generated to contain objects referenced in tp:taxon-treatment.--><fig id="F3" position="float" orientation="portrait"><object-id xmlns:xlink="http://www.w3.org/1999/xlink" content-type="doi" xlink:type="simple">10.3897/zookeys.1090.78442.figures3-12</object-id><object-id xmlns:xlink="http://www.w3.org/1999/xlink" content-type="arpha" xlink:type="simple">3081A563-F73B-574A-A434-9F183B14FFF3</object-id><label>Figures 3–12.</label><caption><p>Adults of <italic><tp:taxon-name><tp:taxon-name-part taxon-name-part-type="genus" reg="Ecpyrrhorrhoe">Ecpyrrhorrhoe</tp:taxon-name-part></tp:taxon-name></italic> spp. <bold>3</bold><italic><tp:taxon-name><tp:taxon-name-part taxon-name-part-type="genus" reg="Ecpyrrhorrhoe">E.</tp:taxon-name-part><tp:taxon-name-part taxon-name-part-type="species" reg="allochroa">allochroa</tp:taxon-name-part></tp:taxon-name></italic>, sp. nov., holotype, male (Yunnan) <bold>4</bold><italic><tp:taxon-name><tp:taxon-name-part taxon-name-part-type="genus" reg="Ecpyrrhorrhoe">E.</tp:taxon-name-part><tp:taxon-name-part taxon-name-part-type="species" reg="damastesalis">damastesalis</tp:taxon-name-part></tp:taxon-name></italic>, male (Guangdong) <bold>5</bold><italic><tp:taxon-name><tp:taxon-name-part taxon-name-part-type="genus" reg="Ecpyrrhorrhoe">E.</tp:taxon-name-part><tp:taxon-name-part taxon-name-part-type="species" reg="damastesalis">damastesalis</tp:taxon-name-part></tp:taxon-name></italic>, male (Yunnan) <bold>6</bold><italic><tp:taxon-name><tp:taxon-name-part taxon-name-part-type="genus" reg="Ecpyrrhorrhoe">E.</tp:taxon-name-part><tp:taxon-name-part taxon-name-part-type="species" reg="minnehaha">minnehaha</tp:taxon-name-part></tp:taxon-name></italic>, male (Guangdong) <bold>7</bold><italic><tp:taxon-name><tp:taxon-name-part taxon-name-part-type="genus" reg="Ecpyrrhorrhoe">E.</tp:taxon-name-part><tp:taxon-name-part taxon-name-part-type="species" reg="minnehaha">minnehaha</tp:taxon-name-part></tp:taxon-name></italic>, male (Taiwan) <bold>8</bold><italic><tp:taxon-name><tp:taxon-name-part taxon-name-part-type="genus" reg="Ecpyrrhorrhoe">E.</tp:taxon-name-part><tp:taxon-name-part taxon-name-part-type="species" reg="obliquata">obliquata</tp:taxon-name-part></tp:taxon-name></italic>, male (Hainan) <bold>9</bold><italic><tp:taxon-name><tp:taxon-name-part taxon-name-part-type="genus" reg="Ecpyrrhorrhoe">E.</tp:taxon-name-part><tp:taxon-name-part taxon-name-part-type="species" reg="rufipicta">rufipicta</tp:taxon-name-part></tp:taxon-name></italic>, female (Hainan) <bold>10</bold><italic><tp:taxon-name><tp:taxon-name-part taxon-name-part-type="genus" reg="Ecpyrrhorrhoe">E.</tp:taxon-name-part><tp:taxon-name-part taxon-name-part-type="species" reg="fimbriata">fimbriata</tp:taxon-name-part></tp:taxon-name></italic>, male (Guangxi) <bold>11</bold><italic><tp:taxon-name><tp:taxon-name-part taxon-name-part-type="genus" reg="Ecpyrrhorrhoe">E.</tp:taxon-name-part><tp:taxon-name-part taxon-name-part-type="species" reg="rubiginalis">rubiginalis</tp:taxon-name-part></tp:taxon-name></italic>, female (Xinjiang) <bold>12</bold><italic><tp:taxon-name><tp:taxon-name-part taxon-name-part-type="genus" reg="Ecpyrrhorrhoe">E.</tp:taxon-name-part><tp:taxon-name-part taxon-name-part-type="species" reg="machoeralis">machoeralis</tp:taxon-name-part></tp:taxon-name></italic>, type, female (Sri Lanka). Scale bars: 5.0 mm.</p></caption><graphic xmlns:xlink="http://www.w3.org/1999/xlink" xlink:href="zookeys-1090-001-g003.jpg" position="float" orientation="portrait" xlink:type="simple" id="oo_662137.jpg"><uri content-type="original_file" xlink:type="simple">https://binary.pensoft.net/fig/662137</uri></graphic></fig><fig id="F5" position="float" orientation="portrait"><object-id xmlns:xlink="http://www.w3.org/1999/xlink" content-type="doi" xlink:type="simple">10.3897/zookeys.1090.78442.figures22-27</object-id><object-id xmlns:xlink="http://www.w3.org/1999/xlink" content-type="arpha" xlink:type="simple">06562A97-3F78-50EA-A50F-A7525A381F9C</object-id><label>Figures 22–27.</label><caption><p>Male genitalia of <italic><tp:taxon-name><tp:taxon-name-part taxon-name-part-type="genus" reg="Ecpyrrhorrhoe">Ecpyrrhorrhoe</tp:taxon-name-part></tp:taxon-name></italic> spp., with enlarged detail of juxta (right) <bold>22</bold><italic><tp:taxon-name><tp:taxon-name-part taxon-name-part-type="genus" reg="Ecpyrrhorrhoe">E.</tp:taxon-name-part><tp:taxon-name-part taxon-name-part-type="species" reg="allochroa">allochroa</tp:taxon-name-part></tp:taxon-name></italic>, sp. nov., holotype, Yunnan (genitalia slide No. CXH12133) <bold>23</bold><italic><tp:taxon-name><tp:taxon-name-part taxon-name-part-type="genus" reg="Ecpyrrhorrhoe">E.</tp:taxon-name-part><tp:taxon-name-part taxon-name-part-type="species" reg="damastesalis">damastesalis</tp:taxon-name-part></tp:taxon-name></italic>, Yunnan (genitalia slide No. SYSU0237) <bold>24</bold><italic><tp:taxon-name><tp:taxon-name-part taxon-name-part-type="genus" reg="Ecpyrrhorrhoe">E.</tp:taxon-name-part><tp:taxon-name-part taxon-name-part-type="species" reg="minnehaha">minnehaha</tp:taxon-name-part></tp:taxon-name></italic>, Jiangxi (genitalia slide No. SYSU0271) <bold>25</bold><italic><tp:taxon-name><tp:taxon-name-part taxon-name-part-type="genus" reg="Ecpyrrhorrhoe">E.</tp:taxon-name-part><tp:taxon-name-part taxon-name-part-type="species" reg="obliquata">obliquata</tp:taxon-name-part></tp:taxon-name></italic>, Hainan (genitalia slide No. SYSU0228) <bold>26</bold><italic><tp:taxon-name><tp:taxon-name-part taxon-name-part-type="genus" reg="Ecpyrrhorrhoe">E.</tp:taxon-name-part><tp:taxon-name-part taxon-name-part-type="species" reg="rufipicta">rufipicta</tp:taxon-name-part></tp:taxon-name></italic>, Hainan (genitalia slide No. ZDD12031) <bold>27</bold><italic><tp:taxon-name><tp:taxon-name-part taxon-name-part-type="genus" reg="Ecpyrrhorrhoe">E.</tp:taxon-name-part><tp:taxon-name-part taxon-name-part-type="species" reg="fimbriata">fimbriata</tp:taxon-name-part></tp:taxon-name></italic>, Yunnan (genitalia slide No. SYSU0281). Scale bars: 1.0 mm.</p></caption><graphic xmlns:xlink="http://www.w3.org/1999/xlink" xlink:href="zookeys-1090-001-g005.jpg" position="float" orientation="portrait" xlink:type="simple" id="oo_662139.jpg"><uri content-type="original_file" xlink:type="simple">https://binary.pensoft.net/fig/662139</uri></graphic></fig><fig id="F8" position="float" orientation="portrait"><object-id xmlns:xlink="http://www.w3.org/1999/xlink" content-type="doi" xlink:type="simple">10.3897/zookeys.1090.78442.figures38-43</object-id><object-id xmlns:xlink="http://www.w3.org/1999/xlink" content-type="arpha" xlink:type="simple">DF1CED33-4FAC-5495-B304-A0DBDC919141</object-id><label>Figures 38–43.</label><caption><p>Female genitalia of <italic><tp:taxon-name><tp:taxon-name-part taxon-name-part-type="genus" reg="Ecpyrrhorrhoe">Ecpyrrhorrhoe</tp:taxon-name-part></tp:taxon-name></italic> spp. <bold>38</bold><italic><tp:taxon-name><tp:taxon-name-part taxon-name-part-type="genus" reg="Ecpyrrhorrhoe">E.</tp:taxon-name-part><tp:taxon-name-part taxon-name-part-type="species" reg="damastesalis">damastesalis</tp:taxon-name-part></tp:taxon-name></italic>, Hainan (genitalia slide No. SYSU0247) <bold>39</bold><italic><tp:taxon-name><tp:taxon-name-part taxon-name-part-type="genus" reg="Ecpyrrhorrhoe">E.</tp:taxon-name-part><tp:taxon-name-part taxon-name-part-type="species" reg="minnehaha">minnehaha</tp:taxon-name-part></tp:taxon-name></italic>, Shaanxi (genitalia slide No. SYSU0272) <bold>40</bold><italic><tp:taxon-name><tp:taxon-name-part taxon-name-part-type="genus" reg="Ecpyrrhorrhoe">E.</tp:taxon-name-part><tp:taxon-name-part taxon-name-part-type="species" reg="obliquata">obliquata</tp:taxon-name-part></tp:taxon-name></italic>, Guangdong (genitalia slide No. SYSU0269) <bold>41</bold><italic><tp:taxon-name><tp:taxon-name-part taxon-name-part-type="genus" reg="Ecpyrrhorrhoe">E.</tp:taxon-name-part><tp:taxon-name-part taxon-name-part-type="species" reg="rufipicta">rufipicta</tp:taxon-name-part></tp:taxon-name></italic>, Hainan (genitalia slide No. SYSU0341) <bold>42</bold><italic><tp:taxon-name><tp:taxon-name-part taxon-name-part-type="genus" reg="Ecpyrrhorrhoe">E.</tp:taxon-name-part><tp:taxon-name-part taxon-name-part-type="species" reg="rubiginalis">rubiginalis</tp:taxon-name-part></tp:taxon-name></italic>, Jiangxi (genitalia slide No. SYSU0215) <bold>43</bold><italic><tp:taxon-name><tp:taxon-name-part taxon-name-part-type="genus" reg="Ecpyrrhorrhoe">E.</tp:taxon-name-part><tp:taxon-name-part taxon-name-part-type="species" reg="machoeralis">machoeralis</tp:taxon-name-part></tp:taxon-name></italic>, type, Ceylon (genitalia slide No. 8680 (<named-content xmlns:xlink="http://www.w3.org/1999/xlink" content-type="dwc:institutional_code" xlink:type="simple">NHMUK</named-content>)). Scale bars: 1.0 mm.</p></caption><graphic xmlns:xlink="http://www.w3.org/1999/xlink" xlink:href="zookeys-1090-001-g008.jpg" position="float" orientation="portrait" xlink:type="simple" id="oo_662142.jpg"><uri content-type="original_file" xlink:type="simple">https://binary.pensoft.net/fig/662142</uri></graphic></fig></tp:treatment-sec></tp:taxon-treatment>
