# Supplementary material for: ﻿A revision of the genus Ecpyrrhorrhoe Hübner, 1825 from China based on morphology and molecular data, with descriptions of five new species (Lepidoptera, Crambidae, Pyraustinae)
Source: Zookeys. 2022 Mar 23;1090:1–44. doi: 10.3897/zookeys.1090.78442 (PMC8967814; doi:10.3897/zookeys.1090.78442)
Supplement: XML Treatment for Ecpyrrhorrhoe fimbriata [file zookeys.1090.78442-treatment7.xml]

<!DOCTYPE tp:taxon-treatment
  PUBLIC "-//TaxonX//DTD Taxonomic Treatment Publishing DTD v0 20100105//EN" "tax-treatment-NSO.dtd">
<tp:taxon-treatment xmlns:tp="http://www.plazi.org/taxpub"><tp:treatment-meta><kwd-group><label>Taxon classification</label><kwd>
              <named-content content-type="kingdom">Animalia</named-content>
            </kwd><kwd>
              <named-content content-type="order">Lepidoptera</named-content>
            </kwd><kwd>
              <named-content content-type="family">Crambidae</named-content>
            </kwd></kwd-group><mixed-citation publication-type="journal"><person-group><name><surname>Xiang</surname><given-names>Lanbin</given-names></name><name><surname>Chen</surname><given-names>Kai</given-names></name><name><surname>Chen</surname><given-names>Xiaohua</given-names></name><name><surname>Duan</surname><given-names>Yongjiang</given-names></name><name><surname>Zhang</surname><given-names>Dandan</given-names></name></person-group><article-title>﻿A revision of the genus <italic><tp:taxon-name><tp:taxon-name-part taxon-name-part-type="genus" reg="Ecpyrrhorrhoe">Ecpyrrhorrhoe</tp:taxon-name-part></tp:taxon-name></italic> Hübner, 1825 from China based on morphology and molecular data, with descriptions of five new species (<tp:taxon-name><tp:taxon-name-part taxon-name-part-type="order">Lepidoptera</tp:taxon-name-part></tp:taxon-name>, <tp:taxon-name><tp:taxon-name-part taxon-name-part-type="family">Crambidae</tp:taxon-name-part></tp:taxon-name>, <tp:taxon-name><tp:taxon-name-part taxon-name-part-type="subfamily">Pyraustinae</tp:taxon-name-part></tp:taxon-name>)</article-title><source>Zookeys</source><day>23</day><month>03</month><year>2022</year><volume>1090</volume><fpage>1</fpage><lpage>44</lpage><pub-id pub-id-type="doi">10.3897/zookeys.1090.78442</pub-id></mixed-citation></tp:treatment-meta><tp:nomenclature><label>﻿</label><tp:taxon-name>
            <object-id xmlns:xlink="http://www.w3.org/1999/xlink" content-type="arpha" xlink:type="simple">6FF5ABAC-4DBA-55A3-A5D6-8299DE1E05CC</object-id>
            <tp:taxon-name-part taxon-name-part-type="genus" reg="Ecpyrrhorrhoe">Ecpyrrhorrhoe</tp:taxon-name-part>
            <tp:taxon-name-part taxon-name-part-type="species" reg="fimbriata">fimbriata</tp:taxon-name-part>
          </tp:taxon-name><tp:taxon-authority>(Moore, 1886)</tp:taxon-authority><tp:taxon-status xmlns:xlink="http://www.w3.org/1999/xlink" xlink:type="simple">comb. nov.</tp:taxon-status><xref ref-type="fig" rid="F3">Figs 10</xref><xref ref-type="fig" rid="F5">, 27</xref><tp:nomenclature-citation-list><tp:nomenclature-citation><tp:taxon-name>
                <tp:taxon-name-part taxon-name-part-type="genus" reg="Ebulea">Ebulea</tp:taxon-name-part>
                <tp:taxon-name-part taxon-name-part-type="species" reg="fimbriata">fimbriata</tp:taxon-name-part>
              </tp:taxon-name><comment>Moore, 1886: 346.</comment></tp:nomenclature-citation><tp:nomenclature-citation><tp:taxon-name>
                <tp:taxon-name-part taxon-name-part-type="genus" reg="Ecpyrrhorrhoe">Ecpyrrhorrhoe</tp:taxon-name-part>
                <tp:taxon-name-part taxon-name-part-type="species" reg="angustivalvaris">angustivalvaris</tp:taxon-name-part>
              </tp:taxon-name><comment>Gao, Zhang &amp; Wang, 2013: 314. Syn. nov.</comment></tp:nomenclature-citation></tp:nomenclature-citation-list></tp:nomenclature><tp:treatment-sec sec-type="diagnosis" id="SECID0EZ6CI"><title>Diagnosis.</title><p>Forewing length: 9.0–11.0 mm. <italic><tp:taxon-name><tp:taxon-name-part taxon-name-part-type="genus" reg="Ecpyrrhorrhoe">Ecpyrrhorrhoe</tp:taxon-name-part><tp:taxon-name-part taxon-name-part-type="species" reg="fimbriata">fimbriata</tp:taxon-name-part></tp:taxon-name></italic> is similar to <italic><tp:taxon-name><tp:taxon-name-part taxon-name-part-type="genus" reg="Ecpyrrhorrhoe">E.</tp:taxon-name-part><tp:taxon-name-part taxon-name-part-type="species" reg="rubiginalis">rubiginalis</tp:taxon-name-part></tp:taxon-name></italic> both in appearance and in the male genitalia, but it can be differentiated from it by the relatively smooth and slender postmedial line on both wings (Fig. <xref ref-type="fig" rid="F3">10</xref>), in the male genitalia (Fig. <xref ref-type="fig" rid="F5">27</xref>), by the even width of the valva, dorsal projection of sella absent and the setose, thumb-shaped sella, the weakly sclerotized arms of the juxta with several short spines at apex, and the cluster of spines on the anellus (attached to distal end of phallus in Fig. <xref ref-type="fig" rid="F5">27</xref>).</p></tp:treatment-sec><tp:treatment-sec sec-type="material" id="SECID0EBBDI"><title>Material examined.</title><p><bold>Type material.</bold><italic><tp:taxon-name><tp:taxon-name-part taxon-name-part-type="genus" reg="Ebulea">Ebulea</tp:taxon-name-part><tp:taxon-name-part taxon-name-part-type="species" reg="fimbriata">fimbriata</tp:taxon-name-part></tp:taxon-name></italic>: <bold><italic>Holotype</italic></bold> ♂, Ceylon, <tp:taxon-name><tp:taxon-name-part taxon-name-part-type="family">Pyralidae</tp:taxon-name-part></tp:taxon-name> Brit. Mus. Slide No. 8684 (<named-content xmlns:xlink="http://www.w3.org/1999/xlink" content-type="dwc:institutional_code" xlink:type="simple">NHMUK</named-content>); <bold><italic>Paratype</italic></bold>: 1♀, same data as holotype (<named-content xmlns:xlink="http://www.w3.org/1999/xlink" content-type="dwc:institutional_code" xlink:type="simple">NHMUK</named-content>). <italic><tp:taxon-name><tp:taxon-name-part taxon-name-part-type="genus" reg="Ecpyrrhorrhoe">Ecpyrrhorrhoe</tp:taxon-name-part><tp:taxon-name-part taxon-name-part-type="species" reg="angustivalvaris">angustivalvaris</tp:taxon-name-part></tp:taxon-name></italic>: <bold><italic>Holotype</italic></bold> ♂, <bold>China: Guizhou</bold>: Dahe Dam, 28.33° N, 108.29°E, alt. 430 m, 6.VI.2007, Du Xicui leg., genitalia slide No. GQ11081 (<named-content xmlns:xlink="http://www.w3.org/1999/xlink" content-type="dwc:institutional_code" xlink:type="simple">NKU</named-content>).</p></tp:treatment-sec><tp:treatment-sec sec-type="material" id="SECID0E2CDI"><title>Other material examined.</title><p><bold>China: Guangxi</bold>: 1♂, Nonggang, Longzhou, <named-content xmlns:xlink="http://www.w3.org/1999/xlink" content-type="dwc:verbatimCoordinates" xlink:type="simple"><named-content content-type="geo-json" specific-use="{&#34;type&#34;:&#34;Point&#34;,&#34;coordinates&#34;:[106.960000,22.470000]}" id="NCID0EGDDI" xlink:type="simple">22.47°N, 106.96°E</named-content></named-content>, alt. 271 m, 19.VI.2012, Li Jinwei leg., genitalia slide No. LJW12065, molecular voucher No. LEP0039; 1♂, Shaoping Forestry Station, Pingxiang, alt. 280 m, 31.III.2012, Yang Xiaofei leg., genitalia slide No. CXH12139, molecular voucher No. LEP0099; 1♂, Huaping National Natural Reserve, Guilin, <named-content xmlns:xlink="http://www.w3.org/1999/xlink" content-type="dwc:verbatimCoordinates" xlink:type="simple"><named-content content-type="geo-json" specific-use="{&#34;type&#34;:&#34;Point&#34;,&#34;coordinates&#34;:[109.910000,25.630000]}" id="NCID0EODDI" xlink:type="simple">25.63°N, 109.91°E</named-content></named-content>, alt. 520 m, 11–12.IX.2020, Jin Mengjie, Xiang Lanbin leg., genitalia slide No. SYSU1507; <bold>Guizhou</bold>: 1♂, Fade Bridge, Shunchang, Shuicheng, <named-content xmlns:xlink="http://www.w3.org/1999/xlink" content-type="dwc:verbatimCoordinates" xlink:type="simple"><named-content content-type="geo-json" specific-use="{&#34;type&#34;:&#34;Point&#34;,&#34;coordinates&#34;:[104.850000,26.240000]}" id="NCID0EYDDI" xlink:type="simple">26.24°N, 104.85°E</named-content></named-content>, alt. 857 m, 29.IV–3.V.2019, Liu Qingming leg., genitalia slide No. SYSU1506; <bold>Yunnan</bold>: 5♂, Baihualing, Baoshan, 11–13.VIII.2007, Zhang Dandan leg., genitalia slide No. CXH112169 (molecular voucher No. LEP0098), SYSU0115, SYSU0281 (molecular voucher No. LEP0111).</p></tp:treatment-sec><tp:treatment-sec sec-type="distribution" id="SECID0E6DDI"><title>Distribution.</title><p>China (Guangxi, Guizhou, Yunnan), Sri Lanka.</p></tp:treatment-sec><tp:treatment-sec sec-type="remarks" id="SECID0EEEDI"><title>Remarks.</title><p>After examination of the male genitalia of the holotypes of <italic><tp:taxon-name><tp:taxon-name-part taxon-name-part-type="genus" reg="Ebulea">Ebulea</tp:taxon-name-part><tp:taxon-name-part taxon-name-part-type="species" reg="fimbriata">fimbriata</tp:taxon-name-part></tp:taxon-name></italic> Moore, 1886 and <italic><tp:taxon-name><tp:taxon-name-part taxon-name-part-type="genus" reg="Ecpyrrhorrhoe">Ecpyrrhorrhoe</tp:taxon-name-part><tp:taxon-name-part taxon-name-part-type="species" reg="angustivalvaris">angustivalvaris</tp:taxon-name-part></tp:taxon-name></italic> Gao, Zhang &amp; Wang, 2013, we conclude that they are the same species, sharing the same sella, juxta and phallus, even though the valva of the holotype of <italic><tp:taxon-name><tp:taxon-name-part taxon-name-part-type="genus" reg="Ecpyrrhorrhoe">E.</tp:taxon-name-part><tp:taxon-name-part taxon-name-part-type="species" reg="angustivalvaris">angustivalvaris</tp:taxon-name-part></tp:taxon-name></italic> is slightly narrower.</p></tp:treatment-sec><tp:treatment-sec><!--Section generated to contain objects referenced in tp:taxon-treatment.--><fig id="F3" position="float" orientation="portrait"><object-id xmlns:xlink="http://www.w3.org/1999/xlink" content-type="doi" xlink:type="simple">10.3897/zookeys.1090.78442.figures3-12</object-id><object-id xmlns:xlink="http://www.w3.org/1999/xlink" content-type="arpha" xlink:type="simple">3081A563-F73B-574A-A434-9F183B14FFF3</object-id><label>Figures 3–12.</label><caption><p>Adults of <italic><tp:taxon-name><tp:taxon-name-part taxon-name-part-type="genus" reg="Ecpyrrhorrhoe">Ecpyrrhorrhoe</tp:taxon-name-part></tp:taxon-name></italic> spp. <bold>3</bold><italic><tp:taxon-name><tp:taxon-name-part taxon-name-part-type="genus" reg="Ecpyrrhorrhoe">E.</tp:taxon-name-part><tp:taxon-name-part taxon-name-part-type="species" reg="allochroa">allochroa</tp:taxon-name-part></tp:taxon-name></italic>, sp. nov., holotype, male (Yunnan) <bold>4</bold><italic><tp:taxon-name><tp:taxon-name-part taxon-name-part-type="genus" reg="Ecpyrrhorrhoe">E.</tp:taxon-name-part><tp:taxon-name-part taxon-name-part-type="species" reg="damastesalis">damastesalis</tp:taxon-name-part></tp:taxon-name></italic>, male (Guangdong) <bold>5</bold><italic><tp:taxon-name><tp:taxon-name-part taxon-name-part-type="genus" reg="Ecpyrrhorrhoe">E.</tp:taxon-name-part><tp:taxon-name-part taxon-name-part-type="species" reg="damastesalis">damastesalis</tp:taxon-name-part></tp:taxon-name></italic>, male (Yunnan) <bold>6</bold><italic><tp:taxon-name><tp:taxon-name-part taxon-name-part-type="genus" reg="Ecpyrrhorrhoe">E.</tp:taxon-name-part><tp:taxon-name-part taxon-name-part-type="species" reg="minnehaha">minnehaha</tp:taxon-name-part></tp:taxon-name></italic>, male (Guangdong) <bold>7</bold><italic><tp:taxon-name><tp:taxon-name-part taxon-name-part-type="genus" reg="Ecpyrrhorrhoe">E.</tp:taxon-name-part><tp:taxon-name-part taxon-name-part-type="species" reg="minnehaha">minnehaha</tp:taxon-name-part></tp:taxon-name></italic>, male (Taiwan) <bold>8</bold><italic><tp:taxon-name><tp:taxon-name-part taxon-name-part-type="genus" reg="Ecpyrrhorrhoe">E.</tp:taxon-name-part><tp:taxon-name-part taxon-name-part-type="species" reg="obliquata">obliquata</tp:taxon-name-part></tp:taxon-name></italic>, male (Hainan) <bold>9</bold><italic><tp:taxon-name><tp:taxon-name-part taxon-name-part-type="genus" reg="Ecpyrrhorrhoe">E.</tp:taxon-name-part><tp:taxon-name-part taxon-name-part-type="species" reg="rufipicta">rufipicta</tp:taxon-name-part></tp:taxon-name></italic>, female (Hainan) <bold>10</bold><italic><tp:taxon-name><tp:taxon-name-part taxon-name-part-type="genus" reg="Ecpyrrhorrhoe">E.</tp:taxon-name-part><tp:taxon-name-part taxon-name-part-type="species" reg="fimbriata">fimbriata</tp:taxon-name-part></tp:taxon-name></italic>, male (Guangxi) <bold>11</bold><italic><tp:taxon-name><tp:taxon-name-part taxon-name-part-type="genus" reg="Ecpyrrhorrhoe">E.</tp:taxon-name-part><tp:taxon-name-part taxon-name-part-type="species" reg="rubiginalis">rubiginalis</tp:taxon-name-part></tp:taxon-name></italic>, female (Xinjiang) <bold>12</bold><italic><tp:taxon-name><tp:taxon-name-part taxon-name-part-type="genus" reg="Ecpyrrhorrhoe">E.</tp:taxon-name-part><tp:taxon-name-part taxon-name-part-type="species" reg="machoeralis">machoeralis</tp:taxon-name-part></tp:taxon-name></italic>, type, female (Sri Lanka). Scale bars: 5.0 mm.</p></caption><graphic xmlns:xlink="http://www.w3.org/1999/xlink" xlink:href="zookeys-1090-001-g003.jpg" position="float" orientation="portrait" xlink:type="simple" id="oo_662137.jpg"><uri content-type="original_file" xlink:type="simple">https://binary.pensoft.net/fig/662137</uri></graphic></fig><fig id="F5" position="float" orientation="portrait"><object-id xmlns:xlink="http://www.w3.org/1999/xlink" content-type="doi" xlink:type="simple">10.3897/zookeys.1090.78442.figures22-27</object-id><object-id xmlns:xlink="http://www.w3.org/1999/xlink" content-type="arpha" xlink:type="simple">06562A97-3F78-50EA-A50F-A7525A381F9C</object-id><label>Figures 22–27.</label><caption><p>Male genitalia of <italic><tp:taxon-name><tp:taxon-name-part taxon-name-part-type="genus" reg="Ecpyrrhorrhoe">Ecpyrrhorrhoe</tp:taxon-name-part></tp:taxon-name></italic> spp., with enlarged detail of juxta (right) <bold>22</bold><italic><tp:taxon-name><tp:taxon-name-part taxon-name-part-type="genus" reg="Ecpyrrhorrhoe">E.</tp:taxon-name-part><tp:taxon-name-part taxon-name-part-type="species" reg="allochroa">allochroa</tp:taxon-name-part></tp:taxon-name></italic>, sp. nov., holotype, Yunnan (genitalia slide No. CXH12133) <bold>23</bold><italic><tp:taxon-name><tp:taxon-name-part taxon-name-part-type="genus" reg="Ecpyrrhorrhoe">E.</tp:taxon-name-part><tp:taxon-name-part taxon-name-part-type="species" reg="damastesalis">damastesalis</tp:taxon-name-part></tp:taxon-name></italic>, Yunnan (genitalia slide No. SYSU0237) <bold>24</bold><italic><tp:taxon-name><tp:taxon-name-part taxon-name-part-type="genus" reg="Ecpyrrhorrhoe">E.</tp:taxon-name-part><tp:taxon-name-part taxon-name-part-type="species" reg="minnehaha">minnehaha</tp:taxon-name-part></tp:taxon-name></italic>, Jiangxi (genitalia slide No. SYSU0271) <bold>25</bold><italic><tp:taxon-name><tp:taxon-name-part taxon-name-part-type="genus" reg="Ecpyrrhorrhoe">E.</tp:taxon-name-part><tp:taxon-name-part taxon-name-part-type="species" reg="obliquata">obliquata</tp:taxon-name-part></tp:taxon-name></italic>, Hainan (genitalia slide No. SYSU0228) <bold>26</bold><italic><tp:taxon-name><tp:taxon-name-part taxon-name-part-type="genus" reg="Ecpyrrhorrhoe">E.</tp:taxon-name-part><tp:taxon-name-part taxon-name-part-type="species" reg="rufipicta">rufipicta</tp:taxon-name-part></tp:taxon-name></italic>, Hainan (genitalia slide No. ZDD12031) <bold>27</bold><italic><tp:taxon-name><tp:taxon-name-part taxon-name-part-type="genus" reg="Ecpyrrhorrhoe">E.</tp:taxon-name-part><tp:taxon-name-part taxon-name-part-type="species" reg="fimbriata">fimbriata</tp:taxon-name-part></tp:taxon-name></italic>, Yunnan (genitalia slide No. SYSU0281). Scale bars: 1.0 mm.</p></caption><graphic xmlns:xlink="http://www.w3.org/1999/xlink" xlink:href="zookeys-1090-001-g005.jpg" position="float" orientation="portrait" xlink:type="simple" id="oo_662139.jpg"><uri content-type="original_file" xlink:type="simple">https://binary.pensoft.net/fig/662139</uri></graphic></fig></tp:treatment-sec></tp:taxon-treatment>
