# Supplementary material for: ﻿A revision of the genus Ecpyrrhorrhoe Hübner, 1825 from China based on morphology and molecular data, with descriptions of five new species (Lepidoptera, Crambidae, Pyraustinae)
Source: Zookeys. 2022 Mar 23;1090:1–44. doi: 10.3897/zookeys.1090.78442 (PMC8967814; doi:10.3897/zookeys.1090.78442)
Supplement: XML Treatment for Ecpyrrhorrhoe rosisquama [file zookeys.1090.78442-treatment10.xml]

<!DOCTYPE tp:taxon-treatment
  PUBLIC "-//TaxonX//DTD Taxonomic Treatment Publishing DTD v0 20100105//EN" "tax-treatment-NSO.dtd">
<tp:taxon-treatment xmlns:tp="http://www.plazi.org/taxpub"><tp:treatment-meta><kwd-group><label>Taxon classification</label><kwd>
              <named-content content-type="kingdom">Animalia</named-content>
            </kwd><kwd>
              <named-content content-type="order">Lepidoptera</named-content>
            </kwd><kwd>
              <named-content content-type="family">Crambidae</named-content>
            </kwd></kwd-group><mixed-citation publication-type="journal"><person-group><name><surname>Xiang</surname><given-names>Lanbin</given-names></name><name><surname>Chen</surname><given-names>Kai</given-names></name><name><surname>Chen</surname><given-names>Xiaohua</given-names></name><name><surname>Duan</surname><given-names>Yongjiang</given-names></name><name><surname>Zhang</surname><given-names>Dandan</given-names></name></person-group><article-title>﻿A revision of the genus <italic><tp:taxon-name><tp:taxon-name-part taxon-name-part-type="genus" reg="Ecpyrrhorrhoe">Ecpyrrhorrhoe</tp:taxon-name-part></tp:taxon-name></italic> Hübner, 1825 from China based on morphology and molecular data, with descriptions of five new species (<tp:taxon-name><tp:taxon-name-part taxon-name-part-type="order">Lepidoptera</tp:taxon-name-part></tp:taxon-name>, <tp:taxon-name><tp:taxon-name-part taxon-name-part-type="family">Crambidae</tp:taxon-name-part></tp:taxon-name>, <tp:taxon-name><tp:taxon-name-part taxon-name-part-type="subfamily">Pyraustinae</tp:taxon-name-part></tp:taxon-name>)</article-title><source>Zookeys</source><day>23</day><month>03</month><year>2022</year><volume>1090</volume><fpage>1</fpage><lpage>44</lpage><pub-id pub-id-type="doi">10.3897/zookeys.1090.78442</pub-id></mixed-citation></tp:treatment-meta><tp:nomenclature><label>﻿</label><tp:taxon-name>
            <object-id xmlns:xlink="http://www.w3.org/1999/xlink" content-type="arpha" xlink:type="simple">D8C2B8A4-72DC-5349-B1C7-7C77335D94FA</object-id>
            <tp:taxon-name-part taxon-name-part-type="genus" reg="Ecpyrrhorrhoe">Ecpyrrhorrhoe</tp:taxon-name-part>
            <tp:taxon-name-part taxon-name-part-type="species" reg="rosisquama">rosisquama</tp:taxon-name-part>
            <object-id xmlns:xlink="http://www.w3.org/1999/xlink" content-type="zoobank" xlink:type="simple">http://zoobank.org/1D83FACD-6109-46DB-8735-27A387D7974B</object-id>
          </tp:taxon-name><tp:taxon-authority>Xiang &amp; Zhang</tp:taxon-authority><tp:taxon-status xmlns:xlink="http://www.w3.org/1999/xlink" xlink:type="simple">sp. nov.</tp:taxon-status><xref ref-type="fig" rid="F4">Figs 13</xref><xref ref-type="fig" rid="F6">, 29</xref><xref ref-type="fig" rid="F9">, 44</xref></tp:nomenclature><tp:treatment-sec sec-type="diagnosis" id="SECID0EE5DI"><title>Diagnosis.</title><p>This species differs from all other species of the genus by the yellow forewing bearing rosy markings and mottled covering of rosy scales, the rosy markings on tornal area of the hindwing (Fig. <xref ref-type="fig" rid="F4">13</xref>), in the male genitalia (Fig. <xref ref-type="fig" rid="F6">29</xref>) by the longer and more strongly sclerotized arms on the juxta, with two groups of short and pointed spines on the anellus, in the female genitalia (Fig. <xref ref-type="fig" rid="F9">44</xref>) by the smaller and less developed antrum, and the smaller corpus bursae.</p></tp:treatment-sec><tp:treatment-sec sec-type="description" id="SECID0EW5DI"><title>Description</title><p>(Fig. <xref ref-type="fig" rid="F4">13</xref>). <bold>Head.</bold> Frons and vertex yellow, frons with lateral white bands. Labial palpus yellow or orange, contrastingly white at base ventrally. Maxillary palpus yellow, pale terminally. Frons, vertex, labial and maxillary palpi sometimes mixed with rosy scales. <bold>Thorax.</bold> Dorsal side and tegula yellow, mixed with rosy scales; ventral side white. <bold>Wings.</bold> Forewing length: 10.0–12.0 mm. Forewing with termen weakly oblique; ground color yellow, with mottled covering of rosy scales forming indistinct markings except the totally rosy costa; antemedial line blurred, from 1/5 of costa oblique to 1/3 of 1A, then dentate to 2/5 of posterior margin; orbicular stigma nearly square; reniform stigma comma-shaped, thick and concave; postmedial line blurred, arched from 3/4 of costa to base of CuA<sub>2</sub>, connected with oval-shaped patch posterolateral of cell, and finally dentated to 2/3 of posterior margin; subterminal band with anterior part broad, inner margin serrated; fringe with basal half dark rosy and distal half pale yellow. Hindwing pale yellow; postmedial and subterminal lines rosy and serrated, but only with posterior part distinct; terminal line sometimes rosy; fringe as in forewing, with apex and tornus pale yellow. Underside: costal and terminal areas grey; reniform stigma and patch posterolateral of cell grey and distinct; postmedial line grey and faint. <bold>Abdomen.</bold> Yellowish to yellowish brown dorsally, the first two segments whitish, posterior margin of each segment paler. Dirty white ventrally.</p></tp:treatment-sec><tp:treatment-sec sec-type="Male genitalia" id="SECID0EK6DI"><title>Male genitalia</title><p><bold>(Fig. <xref ref-type="fig" rid="F6">29</xref>).</bold> Uncus with basal 1/4 nearly triangular and naked. Valva slightly curved, of almost even width, apex obtusely rounded; sella thick and setose, thumb-shaped, bearing short spines on distal margin, extending ventrad; sacculus with distal 3/4 inflated into a broad and round protrusion. Juxta with base wide, distal 4/5 bifid into slender, long, and sclerotized arms; anellus with two groups of short and pointed spines (connected with distal arms of juxta in Fig. <xref ref-type="fig" rid="F6">29</xref>). Saccus rounded triangular. Phallus rather stout and straight, with interlaced spicules on vesical and cornuti present as a sclerite with dense and long spines.</p></tp:treatment-sec><tp:treatment-sec sec-type="Female genitalia" id="SECID0E26DI"><title>Female genitalia</title><p><bold>(Fig. <xref ref-type="fig" rid="F9">44</xref>).</bold> Anterior apophysis ~ 2× the length of posterior apophysis. Antrum cup-shaped, weakly sclerotized, slightly wrinkled medially; colliculum moderately long and broad; ductus seminalis inserting to anterior end of colliculum and with a wide sclerite and a nearly semi-circular, strong sclerotized sclerite located opposite colliculum; ductus bursae ~ 3–4× diameter of corpus bursae, basal half bearing a slim sclerite. Corpus bursae globular; rhombic signum with maximal length &lt; 1/2 of diameter of corpus bursae; second (posterior) signum composed of a pair of narrow and pointed sclerites without spines.</p></tp:treatment-sec><tp:treatment-sec sec-type="material" id="SECID0EJAAK"><title>Material examined.</title><p><bold>Type material. <italic>Holotype</italic></bold> ♂, <bold>China: Yunnan</bold>: Baihualing Natural Reserve, Baoshan, <named-content xmlns:xlink="http://www.w3.org/1999/xlink" content-type="dwc:verbatimCoordinates" xlink:type="simple"><named-content content-type="geo-json" specific-use="{&#34;type&#34;:&#34;Point&#34;,&#34;coordinates&#34;:[98.800000,24.300000]}" id="NCID0EYAAK" xlink:type="simple">24.30°N, 98.80°E</named-content></named-content>, alt. 1535 m, 20.IV.2015, Chen Kai, Duan Yongjiang leg., genitalia slide No. SYSU0246, molecular voucher No. LEP0020 (<abbrev xmlns:xlink="http://www.w3.org/1999/xlink" xlink:title="Museum of Biology, Sun Yat-sen University, Guangzhou, China" id="ABBRID0E4AAK" xlink:type="simple">SYSBM</abbrev>). <bold><italic>Paratypes</italic>: Guangxi</bold>: 1♀, Songshuping, Mt. Jinzhongshan, alt. 940 m, 28.VII.2014, Wei Xueli, Ran Chao leg.; <bold>Yunnan</bold>: 5♂7♀, Baihualing Natural Reserve, Baoshan, alt. 1520 m, 11, 13.VIII.2007, Zhang Dandan leg., genitalia slide No. SYSU0209 (♂), SYSU0229 (♂), SYSU0262 (♀); 1♀, Baihualing Natural Reserve, Baoshan, <named-content xmlns:xlink="http://www.w3.org/1999/xlink" content-type="dwc:verbatimCoordinates" xlink:type="simple"><named-content content-type="geo-json" specific-use="{&#34;type&#34;:&#34;Point&#34;,&#34;coordinates&#34;:[98.800000,25.300000]}" id="NCID0EKBAK" xlink:type="simple">25.30°N, 98.80°E</named-content></named-content>, alt. 1473 m, 7.VIII.2014, Teng Kaijian, Liu Shurong, Rong Hua leg. (<named-content xmlns:xlink="http://www.w3.org/1999/xlink" content-type="dwc:institutional_code" xlink:type="simple">NKU</named-content>); 1♀, Hanlongzhai, Baihualing Natural Reserve, Baoshan, <named-content xmlns:xlink="http://www.w3.org/1999/xlink" content-type="dwc:verbatimCoordinates" xlink:type="simple"><named-content content-type="geo-json" specific-use="{&#34;type&#34;:&#34;Point&#34;,&#34;coordinates&#34;:[98.800000,25.310000]}" id="NCID0EWBAK" xlink:type="simple">25.31°N, 98.80°E</named-content></named-content>, alt. 1616 m, 11.V.2021, Jin Mengjie, Guo Muyu, Fu Haiyun leg.; 1♂, Taizhong Village, Jingdong, <named-content xmlns:xlink="http://www.w3.org/1999/xlink" content-type="dwc:verbatimCoordinates" xlink:type="simple"><named-content content-type="geo-json" specific-use="{&#34;type&#34;:&#34;Point&#34;,&#34;coordinates&#34;:[100.940000,24.510000]}" id="NCID0E5BAK" xlink:type="simple">24.51°N, 100.94°E</named-content></named-content>, alt. 1395 m, 14.IV.2015, Chen Kai, Duan Yongjiang leg.; 2♀, Tuanshan Village, Liming, Ninger, alt. 1162 m, 29.IV.2020, Xiang Lanbin leg.</p></tp:treatment-sec><tp:treatment-sec sec-type="distribution" id="SECID0EDCAK"><title>Distribution.</title><p>China (Guangxi, Yunnan).</p></tp:treatment-sec><tp:treatment-sec sec-type="etymology" id="SECID0EICAK"><title>Etymology.</title><p>The specific name is derived from the Latin <italic>rose</italic>- (= rosy) and <italic>squama</italic> (= scales), referring to rosy scales on wings.</p></tp:treatment-sec><tp:treatment-sec><!--Section generated to contain objects referenced in tp:taxon-treatment.--><fig id="F4" position="float" orientation="portrait"><object-id xmlns:xlink="http://www.w3.org/1999/xlink" content-type="doi" xlink:type="simple">10.3897/zookeys.1090.78442.figures13-21</object-id><object-id xmlns:xlink="http://www.w3.org/1999/xlink" content-type="arpha" xlink:type="simple">21515EE2-1589-5A53-ABF1-4876272FE3A2</object-id><label>Figures 13–21.</label><caption><p>Adults of <italic><tp:taxon-name><tp:taxon-name-part taxon-name-part-type="genus" reg="Ecpyrrhorrhoe">Ecpyrrhorrhoe</tp:taxon-name-part></tp:taxon-name></italic> spp. <bold>13</bold><italic><tp:taxon-name><tp:taxon-name-part taxon-name-part-type="genus" reg="Ecpyrrhorrhoe">E.</tp:taxon-name-part><tp:taxon-name-part taxon-name-part-type="species" reg="rosisquama">rosisquama</tp:taxon-name-part></tp:taxon-name></italic>, sp. nov., holotype, male (Yunnan) <bold>14</bold><italic><tp:taxon-name><tp:taxon-name-part taxon-name-part-type="genus" reg="Ecpyrrhorrhoe">E.</tp:taxon-name-part><tp:taxon-name-part taxon-name-part-type="species" reg="exigistria">exigistria</tp:taxon-name-part></tp:taxon-name></italic>, sp. nov., holotype, male (Yunnan) <bold>15</bold><italic><tp:taxon-name><tp:taxon-name-part taxon-name-part-type="genus" reg="Ecpyrrhorrhoe">E.</tp:taxon-name-part><tp:taxon-name-part taxon-name-part-type="species" reg="digitaliformis">digitaliformis</tp:taxon-name-part></tp:taxon-name></italic>, male (Guizhou) <bold>16</bold><italic><tp:taxon-name><tp:taxon-name-part taxon-name-part-type="genus" reg="Ecpyrrhorrhoe">E.</tp:taxon-name-part><tp:taxon-name-part taxon-name-part-type="species" reg="brevis">brevis</tp:taxon-name-part></tp:taxon-name></italic>, sp. nov., paratype, male (Guangdong) <bold>17</bold><italic><tp:taxon-name><tp:taxon-name-part taxon-name-part-type="genus" reg="Ecpyrrhorrhoe">E.</tp:taxon-name-part><tp:taxon-name-part taxon-name-part-type="species" reg="puralis">puralis</tp:taxon-name-part></tp:taxon-name></italic>, male (Hainan) <bold>18</bold><italic><tp:taxon-name><tp:taxon-name-part taxon-name-part-type="genus" reg="Ecpyrrhorrhoe">E.</tp:taxon-name-part><tp:taxon-name-part taxon-name-part-type="species" reg="rubellalis">rubellalis</tp:taxon-name-part></tp:taxon-name></italic>, male (Hainan) <bold>19</bold><italic><tp:taxon-name><tp:taxon-name-part taxon-name-part-type="genus" reg="Ecpyrrhorrhoe">E.</tp:taxon-name-part><tp:taxon-name-part taxon-name-part-type="species" reg="longispinalis">longispinalis</tp:taxon-name-part></tp:taxon-name></italic>, sp. nov., holotype, male (Hunan) <bold>20</bold><italic><tp:taxon-name><tp:taxon-name-part taxon-name-part-type="genus" reg="Ecpyrrhorrhoe">E.</tp:taxon-name-part><tp:taxon-name-part taxon-name-part-type="species" reg="celatalis">celatalis</tp:taxon-name-part></tp:taxon-name></italic>, male (Yunnan) <bold>21</bold><italic><tp:taxon-name><tp:taxon-name-part taxon-name-part-type="genus" reg="Ecpyrrhorrhoe">E.</tp:taxon-name-part><tp:taxon-name-part taxon-name-part-type="species" reg="biaculeiformis">biaculeiformis</tp:taxon-name-part></tp:taxon-name></italic>, female (Anhui). Scale bars: 5.0 mm.</p></caption><graphic xmlns:xlink="http://www.w3.org/1999/xlink" xlink:href="zookeys-1090-001-g004.jpg" position="float" orientation="portrait" xlink:type="simple" id="oo_662138.jpg"><uri content-type="original_file" xlink:type="simple">https://binary.pensoft.net/fig/662138</uri></graphic></fig><fig id="F6" position="float" orientation="portrait"><object-id xmlns:xlink="http://www.w3.org/1999/xlink" content-type="doi" xlink:type="simple">10.3897/zookeys.1090.78442.figures28-33</object-id><object-id xmlns:xlink="http://www.w3.org/1999/xlink" content-type="arpha" xlink:type="simple">44060544-4CCA-5ECC-A557-AE961B1A7B4C</object-id><label>Figures 28–33.</label><caption><p>Male genitalia of <italic><tp:taxon-name><tp:taxon-name-part taxon-name-part-type="genus" reg="Ecpyrrhorrhoe">Ecpyrrhorrhoe</tp:taxon-name-part></tp:taxon-name></italic> spp., with enlarged detail of juxta (right) <bold>28</bold><italic><tp:taxon-name><tp:taxon-name-part taxon-name-part-type="genus" reg="Ecpyrrhorrhoe">E.</tp:taxon-name-part><tp:taxon-name-part taxon-name-part-type="species" reg="rubiginalis">rubiginalis</tp:taxon-name-part></tp:taxon-name></italic>, Shanxi (genitalia slide No. SYSU0245) <bold>29</bold><italic><tp:taxon-name><tp:taxon-name-part taxon-name-part-type="genus" reg="Ecpyrrhorrhoe">E.</tp:taxon-name-part><tp:taxon-name-part taxon-name-part-type="species" reg="rosisquama">rosisquama</tp:taxon-name-part></tp:taxon-name></italic> sp. nov., holotype, Yunnan (genitalia slide No. SYSU0246) <bold>30</bold><italic><tp:taxon-name><tp:taxon-name-part taxon-name-part-type="genus" reg="Ecpyrrhorrhoe">E.</tp:taxon-name-part><tp:taxon-name-part taxon-name-part-type="species" reg="exigistria">exigistria</tp:taxon-name-part></tp:taxon-name></italic> sp. nov., holotype, Yunnan (genitalia slide No. ZDD12044) <bold>31</bold><italic><tp:taxon-name><tp:taxon-name-part taxon-name-part-type="genus" reg="Ecpyrrhorrhoe">E.</tp:taxon-name-part><tp:taxon-name-part taxon-name-part-type="species" reg="digitaliformis">digitaliformis</tp:taxon-name-part></tp:taxon-name></italic>, Zhejiang (genitalia slide No. CXH12193) <bold>32</bold><italic><tp:taxon-name><tp:taxon-name-part taxon-name-part-type="genus" reg="Ecpyrrhorrhoe">E.</tp:taxon-name-part><tp:taxon-name-part taxon-name-part-type="species" reg="brevis">brevis</tp:taxon-name-part></tp:taxon-name></italic> sp. nov., holotype, Guangdong (genitalia slide No. CXH12182) <bold>33</bold><italic><tp:taxon-name><tp:taxon-name-part taxon-name-part-type="genus" reg="Ecpyrrhorrhoe">E.</tp:taxon-name-part><tp:taxon-name-part taxon-name-part-type="species" reg="puralis">puralis</tp:taxon-name-part></tp:taxon-name></italic>, Guangxi (genitalia slide No. SYSU0254). Scale bars: 1.0 mm.</p></caption><graphic xmlns:xlink="http://www.w3.org/1999/xlink" xlink:href="zookeys-1090-001-g006.jpg" position="float" orientation="portrait" xlink:type="simple" id="oo_662140.jpg"><uri content-type="original_file" xlink:type="simple">https://binary.pensoft.net/fig/662140</uri></graphic></fig><fig id="F9" position="float" orientation="portrait"><object-id xmlns:xlink="http://www.w3.org/1999/xlink" content-type="doi" xlink:type="simple">10.3897/zookeys.1090.78442.figures44-49</object-id><object-id xmlns:xlink="http://www.w3.org/1999/xlink" content-type="arpha" xlink:type="simple">D4989427-8609-5526-9528-7DF379746A12</object-id><label>Figures 44–49.</label><caption><p>Female genitalia of <italic><tp:taxon-name><tp:taxon-name-part taxon-name-part-type="genus" reg="Ecpyrrhorrhoe">Ecpyrrhorrhoe</tp:taxon-name-part></tp:taxon-name></italic> spp. <bold>44</bold><italic><tp:taxon-name><tp:taxon-name-part taxon-name-part-type="genus" reg="Ecpyrrhorrhoe">E.</tp:taxon-name-part><tp:taxon-name-part taxon-name-part-type="species" reg="rosisquama">rosisquama</tp:taxon-name-part></tp:taxon-name></italic> sp. nov., paratype, Yunnan (genitalia slide No. SYSU0262) <bold>45</bold><italic><tp:taxon-name><tp:taxon-name-part taxon-name-part-type="genus" reg="Ecpyrrhorrhoe">E.</tp:taxon-name-part><tp:taxon-name-part taxon-name-part-type="species" reg="exigistria">exigistria</tp:taxon-name-part></tp:taxon-name></italic> sp. nov., paratype, Jiangxi (genitalia slide No. SYSU0276) <bold>46</bold><italic><tp:taxon-name><tp:taxon-name-part taxon-name-part-type="genus" reg="Ecpyrrhorrhoe">E.</tp:taxon-name-part><tp:taxon-name-part taxon-name-part-type="species" reg="digitaliformis">digitaliformis</tp:taxon-name-part></tp:taxon-name></italic> (genitalia slide No. SYSU0274) <bold>47</bold><italic><tp:taxon-name><tp:taxon-name-part taxon-name-part-type="genus" reg="Ecpyrrhorrhoe">E.</tp:taxon-name-part><tp:taxon-name-part taxon-name-part-type="species" reg="brevis">brevis</tp:taxon-name-part></tp:taxon-name></italic> sp. nov., paratype, Guangdong (genitalia slide No. SYSU1533) <bold>48</bold><italic><tp:taxon-name><tp:taxon-name-part taxon-name-part-type="genus" reg="Ecpyrrhorrhoe">E.</tp:taxon-name-part><tp:taxon-name-part taxon-name-part-type="species" reg="puralis">puralis</tp:taxon-name-part></tp:taxon-name></italic>, Jiangxi (genitalia slide No. SYSU0216) <bold>49</bold><italic><tp:taxon-name><tp:taxon-name-part taxon-name-part-type="genus" reg="Ecpyrrhorrhoe">E.</tp:taxon-name-part><tp:taxon-name-part taxon-name-part-type="species" reg="rubellalis">rubellalis</tp:taxon-name-part></tp:taxon-name></italic>, Hainan (genitalia slide No. SYSU0243). Scale bars: 1.0 mm.</p></caption><graphic xmlns:xlink="http://www.w3.org/1999/xlink" xlink:href="zookeys-1090-001-g009.jpg" position="float" orientation="portrait" xlink:type="simple" id="oo_662143.jpg"><uri content-type="original_file" xlink:type="simple">https://binary.pensoft.net/fig/662143</uri></graphic></fig></tp:treatment-sec></tp:taxon-treatment>
