# Supplementary material for: ﻿A revision of the genus Ecpyrrhorrhoe Hübner, 1825 from China based on morphology and molecular data, with descriptions of five new species (Lepidoptera, Crambidae, Pyraustinae)
Source: Zookeys. 2022 Mar 23;1090:1–44. doi: 10.3897/zookeys.1090.78442 (PMC8967814; doi:10.3897/zookeys.1090.78442)
Supplement: XML Treatment for Ecpyrrhorrhoe exigistria [file zookeys.1090.78442-treatment11.xml]

<!DOCTYPE tp:taxon-treatment
  PUBLIC "-//TaxonX//DTD Taxonomic Treatment Publishing DTD v0 20100105//EN" "tax-treatment-NSO.dtd">
<tp:taxon-treatment xmlns:tp="http://www.plazi.org/taxpub"><tp:treatment-meta><kwd-group><label>Taxon classification</label><kwd>
              <named-content content-type="kingdom">Animalia</named-content>
            </kwd><kwd>
              <named-content content-type="order">Lepidoptera</named-content>
            </kwd><kwd>
              <named-content content-type="family">Crambidae</named-content>
            </kwd></kwd-group><mixed-citation publication-type="journal"><person-group><name><surname>Xiang</surname><given-names>Lanbin</given-names></name><name><surname>Chen</surname><given-names>Kai</given-names></name><name><surname>Chen</surname><given-names>Xiaohua</given-names></name><name><surname>Duan</surname><given-names>Yongjiang</given-names></name><name><surname>Zhang</surname><given-names>Dandan</given-names></name></person-group><article-title>﻿A revision of the genus <italic><tp:taxon-name><tp:taxon-name-part taxon-name-part-type="genus" reg="Ecpyrrhorrhoe">Ecpyrrhorrhoe</tp:taxon-name-part></tp:taxon-name></italic> Hübner, 1825 from China based on morphology and molecular data, with descriptions of five new species (<tp:taxon-name><tp:taxon-name-part taxon-name-part-type="order">Lepidoptera</tp:taxon-name-part></tp:taxon-name>, <tp:taxon-name><tp:taxon-name-part taxon-name-part-type="family">Crambidae</tp:taxon-name-part></tp:taxon-name>, <tp:taxon-name><tp:taxon-name-part taxon-name-part-type="subfamily">Pyraustinae</tp:taxon-name-part></tp:taxon-name>)</article-title><source>Zookeys</source><day>23</day><month>03</month><year>2022</year><volume>1090</volume><fpage>1</fpage><lpage>44</lpage><pub-id pub-id-type="doi">10.3897/zookeys.1090.78442</pub-id></mixed-citation></tp:treatment-meta><tp:nomenclature><label>﻿</label><tp:taxon-name>
            <object-id xmlns:xlink="http://www.w3.org/1999/xlink" content-type="arpha" xlink:type="simple">A0C9121E-1B58-5B71-A024-655724CF5FEA</object-id>
            <tp:taxon-name-part taxon-name-part-type="genus" reg="Ecpyrrhorrhoe">Ecpyrrhorrhoe</tp:taxon-name-part>
            <tp:taxon-name-part taxon-name-part-type="species" reg="exigistria">exigistria</tp:taxon-name-part>
            <object-id xmlns:xlink="http://www.w3.org/1999/xlink" content-type="zoobank" xlink:type="simple">http://zoobank.org/F4EE0BEE-14BF-4D43-A4EA-54AE5F66F4CA</object-id>
          </tp:taxon-name><tp:taxon-authority>Zhang &amp; Xiang</tp:taxon-authority><tp:taxon-status xmlns:xlink="http://www.w3.org/1999/xlink" xlink:type="simple">sp. nov.</tp:taxon-status><xref ref-type="fig" rid="F4">Figs 14</xref><xref ref-type="fig" rid="F6">, 30</xref><xref ref-type="fig" rid="F9">, 45</xref></tp:nomenclature><tp:treatment-sec sec-type="diagnosis" id="SECID0EIEAK"><title>Diagnosis.</title><p>This species is similar to <italic><tp:taxon-name><tp:taxon-name-part taxon-name-part-type="genus" reg="Ecpyrrhorrhoe">E.</tp:taxon-name-part><tp:taxon-name-part taxon-name-part-type="species" reg="obliquata">obliquata</tp:taxon-name-part></tp:taxon-name></italic> but can be best distinguished from it by the smaller size (forewing length: 7.0–9.0 mm), the pale brown reniform stigma and the indistinct and short streak of the forewing (Fig. <xref ref-type="fig" rid="F4">14</xref>), in the male genitalia (Fig. <xref ref-type="fig" rid="F6">30</xref>) by the excurved, finger-shaped and setose sella, the strongly sclerotized arms of the juxta, and anellus with a long spine and one or two short spines and in the female genitalia (Fig. <xref ref-type="fig" rid="F9">45</xref>) by the mostly tubular antrum.</p></tp:treatment-sec><tp:treatment-sec sec-type="description" id="SECID0EFFAK"><title>Description</title><p>(Fig. <xref ref-type="fig" rid="F4">14</xref>). <bold>Head.</bold> Frons and vertex yellow, frons with lateral white bands. Labial palpus yellowish brown, contrastingly white at base ventrally. Maxillary palpus yellowish brown, white terminally. <bold>Thorax.</bold> Dorsally yellow, ventrally white; tegula yellow with brown base. <bold>Wings.</bold> Forewing length: 7.0–9.0 mm. Forewing pale yellow, posterior half of subterminal area brown; antemedial line dark brown, almost straight from 1/5 of costa to 2/5 posterior margin, slightly dentate; reniform stigma comma-shaped, brown; an oblique, dark brown streak from posterior end of reniform stigma, fuzzy, extended to tornus; postmedial line black brown, obliquely outwards from 3/5 of costa to 1/2 of M1, then dentated inwards to 2/3 of posterior margin; terminal line black brown; fringe with basal half brown, distal half dark brown. Hindwing pale yellow, subterminal area from dark brown to yellow, gradually paler to tornus; postmedial line black-brown, slightly dentate from 2/3 of M<sub>1</sub> to 1/2 of CuA<sub>1</sub>, then bending inwards to base of CuA<sub>1</sub>, finally undulated to 2/3 of posterior margin; terminal line and fringe as in forewing. <bold>Abdomen.</bold> Pale yellow dorsally, black distally, white ventrally.</p></tp:treatment-sec><tp:treatment-sec sec-type="Male genitalia" id="SECID0E4FAK"><title>Male genitalia</title><p>(Fig. <xref ref-type="fig" rid="F6">30</xref>). Uncus with basal 2/5 nearly triangular and naked. Valva narrowly oval, costa straight or slightly concave and ventral margin curved, with apex rounded; sella excurved, thumb-shaped, thick, and setose, bearing thick setae on distal half; sacculus with distal 3/5 inflated into a broad and nearly triangular protrusion. Juxta with base wide, distal 3/4 bifid into slender, curved, sclerotized, and widely separated arms; anellus with a long spine and one or two short spines (attached to distal part of juxta in Fig. <xref ref-type="fig" rid="F6">30</xref>). Saccus rounded triangular. Phallus long and tapering, distal end spinulose and weakly sclerotized, with interlaced spicules cluster on vesica.</p></tp:treatment-sec><tp:treatment-sec sec-type="Female genitalia" id="SECID0ELGAK"><title>Female genitalia</title><p>(Fig. <xref ref-type="fig" rid="F9">45</xref>). Anterior apophysis ~ 1.5× length of posterior apophysis. Antrum long tubular and sclerotized, with anterior 1/3 broad, weakly sclerotized and wrinkled medially; colliculum long; ductus seminalis connecting to anterior end of colliculum and with a weak sclerite located opposite to colliculum; ductus bursae ~ 2–2.5× as long as diameter of corpus bursae, basal 1/3 bearing a slim sclerite. Corpus bursae globular; rhomboid signum with maximal length &gt; 1/2 of diameter of corpus bursae; second (posterior) signum curved, oval, bearing sparse and long spines.</p></tp:treatment-sec><tp:treatment-sec sec-type="material" id="SECID0EVGAK"><title>Material examined.</title><p><bold>Type material. <italic>Holotype</italic></bold> ♂, <bold>China: Yunnan</bold>: Wild Elephant Valley, Xishuangbanna, <named-content xmlns:xlink="http://www.w3.org/1999/xlink" content-type="dwc:verbatimCoordinates" xlink:type="simple"><named-content content-type="geo-json" specific-use="{&#34;type&#34;:&#34;Point&#34;,&#34;coordinates&#34;:[100.870000,22.170000]}" id="NCID0EEHAK" xlink:type="simple">22.17°N, 100.87°E</named-content></named-content>, alt. 762 m, 12.VII.2015, Teng Kaijian, Bai Xia leg., genitalia slide No. ZDD12044, molecular voucher No. LEP0063 (<abbrev xmlns:xlink="http://www.w3.org/1999/xlink" xlink:title="Museum of Biology, Sun Yat-sen University, Guangzhou, China" id="ABBRID0EJHAK" xlink:type="simple">SYSBM</abbrev>). <bold><italic>Paratypes</italic>. China: Guangxi</bold>: 1♂, Lianhuashan, Mt. Dayaoshan, alt. 1250 m, 22.VII.2015, Liu Kaili, Zhao Jingxia leg., genitalia slide No. SYSU1009, molecular voucher No. LEP0211; 1♂, Mt. Shengtangshan, Jinxiu, 25.VIII.2011, Cheng Muchun leg., genitalia slide No. LJW12080; <bold>Hainan</bold>: 1♂, Jianfenling Natural Reserve, <named-content xmlns:xlink="http://www.w3.org/1999/xlink" content-type="dwc:verbatimCoordinates" xlink:type="simple"><named-content content-type="geo-json" specific-use="{&#34;type&#34;:&#34;Point&#34;,&#34;coordinates&#34;:[108.850000,18.750000]}" id="NCID0EWHAK" xlink:type="simple">18.75°N, 108.85°E</named-content></named-content>, alt. 969 m, 12.V.2013, Li Jingwei leg., genitalia slide No. SYSU1247; 2♂, Diaoluoshan, Lingshui, <named-content xmlns:xlink="http://www.w3.org/1999/xlink" content-type="dwc:verbatimCoordinates" xlink:type="simple"><named-content content-type="geo-json" specific-use="{&#34;type&#34;:&#34;Point&#34;,&#34;coordinates&#34;:[109.870000,18.720000]}" id="NCID0E5HAK" xlink:type="simple">18.72°N, 109.87°E</named-content></named-content>, alt. 942 m, 29–30.IV.2019, Xiang Lanbin leg., genitalia slide No. SYSU1514; <bold>Jiangxi</bold>: 1♀, Mt. Jiulianshan, Longnan, <named-content xmlns:xlink="http://www.w3.org/1999/xlink" content-type="dwc:verbatimCoordinates" xlink:type="simple"><named-content content-type="geo-json" specific-use="{&#34;type&#34;:&#34;Point&#34;,&#34;coordinates&#34;:[114.430000,24.580000]}" id="NCID0EIIAK" xlink:type="simple">24.58°N, 114.43°E</named-content></named-content>, alt. 620 m, 26.IX.2016, Chen Kai, Duan Yongjiang leg., genitalia slide No. SYSU0276, molecular voucher no. LEP0100; 1♂, Xiagongtang, Mt. Jiulianshan, Ganzhou, <named-content xmlns:xlink="http://www.w3.org/1999/xlink" content-type="dwc:verbatimCoordinates" xlink:type="simple"><named-content content-type="geo-json" specific-use="{&#34;type&#34;:&#34;Point&#34;,&#34;coordinates&#34;:[114.460000,24.540000]}" id="NCID0EQIAK" xlink:type="simple">24.54°N, 114.46°E</named-content></named-content>, alt. 600 m, 16.VIII.2020, Jin Mengjie leg., genitalia slide No. SYSU1513; <bold>Tibet</bold>: 1♂, Dexing Village, Medog, <named-content xmlns:xlink="http://www.w3.org/1999/xlink" content-type="dwc:verbatimCoordinates" xlink:type="simple"><named-content content-type="geo-json" specific-use="{&#34;type&#34;:&#34;Point&#34;,&#34;coordinates&#34;:[95.300000,29.320000]}" id="NCID0E1IAK" xlink:type="simple">29.32°N, 95.30°E</named-content></named-content>, alt. 833 m, 18.VIII.2017, Qi Mujie, Yang Xiaofei leg. (<named-content xmlns:xlink="http://www.w3.org/1999/xlink" content-type="dwc:institutional_code" xlink:type="simple">NKU</named-content>); <bold>Yunnan</bold>: 2♂, Wild Elephant Valley, Xishuangbanna, <named-content xmlns:xlink="http://www.w3.org/1999/xlink" content-type="dwc:verbatimCoordinates" xlink:type="simple"><named-content content-type="geo-json" specific-use="{&#34;type&#34;:&#34;Point&#34;,&#34;coordinates&#34;:[100.870000,22.170000]}" id="NCID0EIJAK" xlink:type="simple">22.17°N, 100.87°E</named-content></named-content>, alt. 762 m, 18, 20.VII.2014, Teng Kaijian, Guan Wei, Wang Xiuchun, Liu Shurong leg. (<named-content xmlns:xlink="http://www.w3.org/1999/xlink" content-type="dwc:institutional_code" xlink:type="simple">NKU</named-content>).</p></tp:treatment-sec><tp:treatment-sec sec-type="distribution" id="SECID0ERJAK"><title>Distribution.</title><p>China (Guangxi, Hainan, Jiangxi, Tibet, Yunnan).</p></tp:treatment-sec><tp:treatment-sec sec-type="etymology" id="SECID0EWJAK"><title>Etymology.</title><p>The specific name is derived from the Latin <italic>exigu</italic>- (= short) and <italic>stria</italic> (= streak), referring to the short streak on forewings.</p></tp:treatment-sec><tp:treatment-sec><!--Section generated to contain objects referenced in tp:taxon-treatment.--><fig id="F4" position="float" orientation="portrait"><object-id xmlns:xlink="http://www.w3.org/1999/xlink" content-type="doi" xlink:type="simple">10.3897/zookeys.1090.78442.figures13-21</object-id><object-id xmlns:xlink="http://www.w3.org/1999/xlink" content-type="arpha" xlink:type="simple">21515EE2-1589-5A53-ABF1-4876272FE3A2</object-id><label>Figures 13–21.</label><caption><p>Adults of <italic><tp:taxon-name><tp:taxon-name-part taxon-name-part-type="genus" reg="Ecpyrrhorrhoe">Ecpyrrhorrhoe</tp:taxon-name-part></tp:taxon-name></italic> spp. <bold>13</bold><italic><tp:taxon-name><tp:taxon-name-part taxon-name-part-type="genus" reg="Ecpyrrhorrhoe">E.</tp:taxon-name-part><tp:taxon-name-part taxon-name-part-type="species" reg="rosisquama">rosisquama</tp:taxon-name-part></tp:taxon-name></italic>, sp. nov., holotype, male (Yunnan) <bold>14</bold><italic><tp:taxon-name><tp:taxon-name-part taxon-name-part-type="genus" reg="Ecpyrrhorrhoe">E.</tp:taxon-name-part><tp:taxon-name-part taxon-name-part-type="species" reg="exigistria">exigistria</tp:taxon-name-part></tp:taxon-name></italic>, sp. nov., holotype, male (Yunnan) <bold>15</bold><italic><tp:taxon-name><tp:taxon-name-part taxon-name-part-type="genus" reg="Ecpyrrhorrhoe">E.</tp:taxon-name-part><tp:taxon-name-part taxon-name-part-type="species" reg="digitaliformis">digitaliformis</tp:taxon-name-part></tp:taxon-name></italic>, male (Guizhou) <bold>16</bold><italic><tp:taxon-name><tp:taxon-name-part taxon-name-part-type="genus" reg="Ecpyrrhorrhoe">E.</tp:taxon-name-part><tp:taxon-name-part taxon-name-part-type="species" reg="brevis">brevis</tp:taxon-name-part></tp:taxon-name></italic>, sp. nov., paratype, male (Guangdong) <bold>17</bold><italic><tp:taxon-name><tp:taxon-name-part taxon-name-part-type="genus" reg="Ecpyrrhorrhoe">E.</tp:taxon-name-part><tp:taxon-name-part taxon-name-part-type="species" reg="puralis">puralis</tp:taxon-name-part></tp:taxon-name></italic>, male (Hainan) <bold>18</bold><italic><tp:taxon-name><tp:taxon-name-part taxon-name-part-type="genus" reg="Ecpyrrhorrhoe">E.</tp:taxon-name-part><tp:taxon-name-part taxon-name-part-type="species" reg="rubellalis">rubellalis</tp:taxon-name-part></tp:taxon-name></italic>, male (Hainan) <bold>19</bold><italic><tp:taxon-name><tp:taxon-name-part taxon-name-part-type="genus" reg="Ecpyrrhorrhoe">E.</tp:taxon-name-part><tp:taxon-name-part taxon-name-part-type="species" reg="longispinalis">longispinalis</tp:taxon-name-part></tp:taxon-name></italic>, sp. nov., holotype, male (Hunan) <bold>20</bold><italic><tp:taxon-name><tp:taxon-name-part taxon-name-part-type="genus" reg="Ecpyrrhorrhoe">E.</tp:taxon-name-part><tp:taxon-name-part taxon-name-part-type="species" reg="celatalis">celatalis</tp:taxon-name-part></tp:taxon-name></italic>, male (Yunnan) <bold>21</bold><italic><tp:taxon-name><tp:taxon-name-part taxon-name-part-type="genus" reg="Ecpyrrhorrhoe">E.</tp:taxon-name-part><tp:taxon-name-part taxon-name-part-type="species" reg="biaculeiformis">biaculeiformis</tp:taxon-name-part></tp:taxon-name></italic>, female (Anhui). Scale bars: 5.0 mm.</p></caption><graphic xmlns:xlink="http://www.w3.org/1999/xlink" xlink:href="zookeys-1090-001-g004.jpg" position="float" orientation="portrait" xlink:type="simple" id="oo_662138.jpg"><uri content-type="original_file" xlink:type="simple">https://binary.pensoft.net/fig/662138</uri></graphic></fig><fig id="F6" position="float" orientation="portrait"><object-id xmlns:xlink="http://www.w3.org/1999/xlink" content-type="doi" xlink:type="simple">10.3897/zookeys.1090.78442.figures28-33</object-id><object-id xmlns:xlink="http://www.w3.org/1999/xlink" content-type="arpha" xlink:type="simple">44060544-4CCA-5ECC-A557-AE961B1A7B4C</object-id><label>Figures 28–33.</label><caption><p>Male genitalia of <italic><tp:taxon-name><tp:taxon-name-part taxon-name-part-type="genus" reg="Ecpyrrhorrhoe">Ecpyrrhorrhoe</tp:taxon-name-part></tp:taxon-name></italic> spp., with enlarged detail of juxta (right) <bold>28</bold><italic><tp:taxon-name><tp:taxon-name-part taxon-name-part-type="genus" reg="Ecpyrrhorrhoe">E.</tp:taxon-name-part><tp:taxon-name-part taxon-name-part-type="species" reg="rubiginalis">rubiginalis</tp:taxon-name-part></tp:taxon-name></italic>, Shanxi (genitalia slide No. SYSU0245) <bold>29</bold><italic><tp:taxon-name><tp:taxon-name-part taxon-name-part-type="genus" reg="Ecpyrrhorrhoe">E.</tp:taxon-name-part><tp:taxon-name-part taxon-name-part-type="species" reg="rosisquama">rosisquama</tp:taxon-name-part></tp:taxon-name></italic> sp. nov., holotype, Yunnan (genitalia slide No. SYSU0246) <bold>30</bold><italic><tp:taxon-name><tp:taxon-name-part taxon-name-part-type="genus" reg="Ecpyrrhorrhoe">E.</tp:taxon-name-part><tp:taxon-name-part taxon-name-part-type="species" reg="exigistria">exigistria</tp:taxon-name-part></tp:taxon-name></italic> sp. nov., holotype, Yunnan (genitalia slide No. ZDD12044) <bold>31</bold><italic><tp:taxon-name><tp:taxon-name-part taxon-name-part-type="genus" reg="Ecpyrrhorrhoe">E.</tp:taxon-name-part><tp:taxon-name-part taxon-name-part-type="species" reg="digitaliformis">digitaliformis</tp:taxon-name-part></tp:taxon-name></italic>, Zhejiang (genitalia slide No. CXH12193) <bold>32</bold><italic><tp:taxon-name><tp:taxon-name-part taxon-name-part-type="genus" reg="Ecpyrrhorrhoe">E.</tp:taxon-name-part><tp:taxon-name-part taxon-name-part-type="species" reg="brevis">brevis</tp:taxon-name-part></tp:taxon-name></italic> sp. nov., holotype, Guangdong (genitalia slide No. CXH12182) <bold>33</bold><italic><tp:taxon-name><tp:taxon-name-part taxon-name-part-type="genus" reg="Ecpyrrhorrhoe">E.</tp:taxon-name-part><tp:taxon-name-part taxon-name-part-type="species" reg="puralis">puralis</tp:taxon-name-part></tp:taxon-name></italic>, Guangxi (genitalia slide No. SYSU0254). Scale bars: 1.0 mm.</p></caption><graphic xmlns:xlink="http://www.w3.org/1999/xlink" xlink:href="zookeys-1090-001-g006.jpg" position="float" orientation="portrait" xlink:type="simple" id="oo_662140.jpg"><uri content-type="original_file" xlink:type="simple">https://binary.pensoft.net/fig/662140</uri></graphic></fig><fig id="F9" position="float" orientation="portrait"><object-id xmlns:xlink="http://www.w3.org/1999/xlink" content-type="doi" xlink:type="simple">10.3897/zookeys.1090.78442.figures44-49</object-id><object-id xmlns:xlink="http://www.w3.org/1999/xlink" content-type="arpha" xlink:type="simple">D4989427-8609-5526-9528-7DF379746A12</object-id><label>Figures 44–49.</label><caption><p>Female genitalia of <italic><tp:taxon-name><tp:taxon-name-part taxon-name-part-type="genus" reg="Ecpyrrhorrhoe">Ecpyrrhorrhoe</tp:taxon-name-part></tp:taxon-name></italic> spp. <bold>44</bold><italic><tp:taxon-name><tp:taxon-name-part taxon-name-part-type="genus" reg="Ecpyrrhorrhoe">E.</tp:taxon-name-part><tp:taxon-name-part taxon-name-part-type="species" reg="rosisquama">rosisquama</tp:taxon-name-part></tp:taxon-name></italic> sp. nov., paratype, Yunnan (genitalia slide No. SYSU0262) <bold>45</bold><italic><tp:taxon-name><tp:taxon-name-part taxon-name-part-type="genus" reg="Ecpyrrhorrhoe">E.</tp:taxon-name-part><tp:taxon-name-part taxon-name-part-type="species" reg="exigistria">exigistria</tp:taxon-name-part></tp:taxon-name></italic> sp. nov., paratype, Jiangxi (genitalia slide No. SYSU0276) <bold>46</bold><italic><tp:taxon-name><tp:taxon-name-part taxon-name-part-type="genus" reg="Ecpyrrhorrhoe">E.</tp:taxon-name-part><tp:taxon-name-part taxon-name-part-type="species" reg="digitaliformis">digitaliformis</tp:taxon-name-part></tp:taxon-name></italic> (genitalia slide No. SYSU0274) <bold>47</bold><italic><tp:taxon-name><tp:taxon-name-part taxon-name-part-type="genus" reg="Ecpyrrhorrhoe">E.</tp:taxon-name-part><tp:taxon-name-part taxon-name-part-type="species" reg="brevis">brevis</tp:taxon-name-part></tp:taxon-name></italic> sp. nov., paratype, Guangdong (genitalia slide No. SYSU1533) <bold>48</bold><italic><tp:taxon-name><tp:taxon-name-part taxon-name-part-type="genus" reg="Ecpyrrhorrhoe">E.</tp:taxon-name-part><tp:taxon-name-part taxon-name-part-type="species" reg="puralis">puralis</tp:taxon-name-part></tp:taxon-name></italic>, Jiangxi (genitalia slide No. SYSU0216) <bold>49</bold><italic><tp:taxon-name><tp:taxon-name-part taxon-name-part-type="genus" reg="Ecpyrrhorrhoe">E.</tp:taxon-name-part><tp:taxon-name-part taxon-name-part-type="species" reg="rubellalis">rubellalis</tp:taxon-name-part></tp:taxon-name></italic>, Hainan (genitalia slide No. SYSU0243). Scale bars: 1.0 mm.</p></caption><graphic xmlns:xlink="http://www.w3.org/1999/xlink" xlink:href="zookeys-1090-001-g009.jpg" position="float" orientation="portrait" xlink:type="simple" id="oo_662143.jpg"><uri content-type="original_file" xlink:type="simple">https://binary.pensoft.net/fig/662143</uri></graphic></fig></tp:treatment-sec></tp:taxon-treatment>
