# Supplementary material for: ﻿A revision of the genus Ecpyrrhorrhoe Hübner, 1825 from China based on morphology and molecular data, with descriptions of five new species (Lepidoptera, Crambidae, Pyraustinae)
Source: Zookeys. 2022 Mar 23;1090:1–44. doi: 10.3897/zookeys.1090.78442 (PMC8967814; doi:10.3897/zookeys.1090.78442)
Supplement: XML Treatment for Ecpyrrhorrhoe digitaliformis [file zookeys.1090.78442-treatment12.xml]

<!DOCTYPE tp:taxon-treatment
  PUBLIC "-//TaxonX//DTD Taxonomic Treatment Publishing DTD v0 20100105//EN" "tax-treatment-NSO.dtd">
<tp:taxon-treatment xmlns:tp="http://www.plazi.org/taxpub"><tp:treatment-meta><kwd-group><label>Taxon classification</label><kwd>
              <named-content content-type="kingdom">Animalia</named-content>
            </kwd><kwd>
              <named-content content-type="order">Lepidoptera</named-content>
            </kwd><kwd>
              <named-content content-type="family">Crambidae</named-content>
            </kwd></kwd-group><mixed-citation publication-type="journal"><person-group><name><surname>Xiang</surname><given-names>Lanbin</given-names></name><name><surname>Chen</surname><given-names>Kai</given-names></name><name><surname>Chen</surname><given-names>Xiaohua</given-names></name><name><surname>Duan</surname><given-names>Yongjiang</given-names></name><name><surname>Zhang</surname><given-names>Dandan</given-names></name></person-group><article-title>﻿A revision of the genus <italic><tp:taxon-name><tp:taxon-name-part taxon-name-part-type="genus" reg="Ecpyrrhorrhoe">Ecpyrrhorrhoe</tp:taxon-name-part></tp:taxon-name></italic> Hübner, 1825 from China based on morphology and molecular data, with descriptions of five new species (<tp:taxon-name><tp:taxon-name-part taxon-name-part-type="order">Lepidoptera</tp:taxon-name-part></tp:taxon-name>, <tp:taxon-name><tp:taxon-name-part taxon-name-part-type="family">Crambidae</tp:taxon-name-part></tp:taxon-name>, <tp:taxon-name><tp:taxon-name-part taxon-name-part-type="subfamily">Pyraustinae</tp:taxon-name-part></tp:taxon-name>)</article-title><source>Zookeys</source><day>23</day><month>03</month><year>2022</year><volume>1090</volume><fpage>1</fpage><lpage>44</lpage><pub-id pub-id-type="doi">10.3897/zookeys.1090.78442</pub-id></mixed-citation></tp:treatment-meta><tp:nomenclature><label>﻿</label><tp:taxon-name>
            <object-id xmlns:xlink="http://www.w3.org/1999/xlink" content-type="arpha" xlink:type="simple">6F5894DC-7A3E-58AC-BF5B-29536D0828A1</object-id>
            <tp:taxon-name-part taxon-name-part-type="genus" reg="Ecpyrrhorrhoe">Ecpyrrhorrhoe</tp:taxon-name-part>
            <tp:taxon-name-part taxon-name-part-type="species" reg="digitaliformis">digitaliformis</tp:taxon-name-part>
          </tp:taxon-name><tp:taxon-authority>Zhang, Li &amp; Wang, 2004</tp:taxon-authority><xref ref-type="fig" rid="F4">Figs 15</xref><xref ref-type="fig" rid="F6">, 31</xref><xref ref-type="fig" rid="F9">, 46</xref><tp:nomenclature-citation-list><tp:nomenclature-citation><tp:taxon-name>
                <tp:taxon-name-part taxon-name-part-type="genus" reg="Ecpyrrhorrhoe">Ecpyrrhorrhoe</tp:taxon-name-part>
                <tp:taxon-name-part taxon-name-part-type="species" reg="digitaliformis">digitaliformis</tp:taxon-name-part>
              </tp:taxon-name><comment>Zhang, Li &amp; Wang, 2004: 318.</comment></tp:nomenclature-citation></tp:nomenclature-citation-list></tp:nomenclature><tp:treatment-sec sec-type="diagnosis" id="SECID0E5LAK"><title>Diagnosis.</title><p>Forewing length: 9.0–14.0 mm. In appearance, <italic><tp:taxon-name><tp:taxon-name-part taxon-name-part-type="genus" reg="Ecpyrrhorrhoe">Ecpyrrhorrhoe</tp:taxon-name-part><tp:taxon-name-part taxon-name-part-type="species" reg="digitaliformis">digitaliformis</tp:taxon-name-part></tp:taxon-name></italic> is indistinguishable from <italic><tp:taxon-name><tp:taxon-name-part taxon-name-part-type="genus" reg="Ecpyrrhorrhoe">E.</tp:taxon-name-part><tp:taxon-name-part taxon-name-part-type="species" reg="celatalis">celatalis</tp:taxon-name-part></tp:taxon-name></italic> (Walker, 1859), but it can be distinguished from it in the male genitalia (Fig. <xref ref-type="fig" rid="F6">31</xref>) by the tapering and curved valva, the thumb-shaped, excurved and setose sella inflated distally, by the stout, sclerotized, finger-shaped dorsal protrusion of the sacculus, by the anellus with a string of minute spines and a cone-shaped group of large spines (attached to distal phallus in Fig. <xref ref-type="fig" rid="F6">31</xref>), the modified distal ends of the arms of the juxta, and the shape of cornuti; in the female genitalia (Fig. <xref ref-type="fig" rid="F9">46</xref>), by the antrum with a vertical wrinkled area in the middle.</p><p>This species is closely related to <italic><tp:taxon-name><tp:taxon-name-part taxon-name-part-type="genus" reg="Ecpyrrhorrhoe">E.</tp:taxon-name-part><tp:taxon-name-part taxon-name-part-type="species" reg="brevis">brevis</tp:taxon-name-part></tp:taxon-name></italic> based on molecular data, and similar in appearance and male genitalia, but can be differentiated by the slender and excurved sella, the thick protrusion of sacculus, and the slender arms of juxta bearing a tooth-shaped process, as well as the characters mentioned above.</p></tp:treatment-sec><tp:treatment-sec sec-type="material" id="SECID0ETNAK"><title>Material examined.</title><p><bold><italic>Holotype</italic></bold> ♂, <bold>China: Henan</bold>: Xinyang, <named-content xmlns:xlink="http://www.w3.org/1999/xlink" content-type="dwc:verbatimCoordinates" xlink:type="simple"><named-content content-type="geo-json" specific-use="{&#34;type&#34;:&#34;Point&#34;,&#34;coordinates&#34;:[114.070000,32.060000]}" id="NCID0EDOAK" xlink:type="simple">32.06°N, 114.07°E</named-content></named-content>, alt. 700 m, 13.VII.2013, Zhang Dandan leg., genitalia slide No. ZDD02107 (<named-content xmlns:xlink="http://www.w3.org/1999/xlink" content-type="dwc:institutional_code" xlink:type="simple">NKU</named-content>). <bold><italic>Paratypes</italic>: China: Henan</bold>: 1♀, same data as holotype, genitalia slide No. ZDD02115 (<named-content xmlns:xlink="http://www.w3.org/1999/xlink" content-type="dwc:institutional_code" xlink:type="simple">NKU</named-content>); <bold>Zhejiang</bold>: 1♂1♀, Mt. Tianmushan, <named-content xmlns:xlink="http://www.w3.org/1999/xlink" content-type="dwc:verbatimCoordinates" xlink:type="simple"><named-content content-type="geo-json" specific-use="{&#34;type&#34;:&#34;Point&#34;,&#34;coordinates&#34;:[119.340000,30.260000]}" id="NCID0EZOAK" xlink:type="simple">30.26°N, 119.34°E</named-content></named-content>, 16.VIII.1999, Li Houhun leg. (<named-content xmlns:xlink="http://www.w3.org/1999/xlink" content-type="dwc:institutional_code" xlink:type="simple">NKU</named-content>).</p></tp:treatment-sec><tp:treatment-sec sec-type="material" id="SECID0ECPAK"><title>Other material examined.</title><p><bold>China: Chongqing</bold>: 2♂, Wuli, Qianjiang, alt. 870 m, 24.VII.2012, Zhang Jun, Xu Lijun leg., genitalia slide No. SYSU1528; 1♂1♀, Mt. Jinyinshan, Qianjiang, alt. 1100 m, 25.VII.2012, Zhang Jun, Xu Lijun leg., genitalia slide No. SYSU1551 (♂); 3♂2♀, Xiaonanhai, Qianjiang, alt. 370 m, 21.VII.2012, Zhang Jun, Xu Lijun leg., genitalia slide No. SYSU1550 (♂); <bold>Guangdong</bold>: 1♂, Niupoling, Yangchun, 18.VIII.2009, He Fengxia leg., genitalia slide No. HFX08237; 2♀, Dawuling, Xinyi, alt. 900 m, 7–14.VIII.2003, Zhang Dandan, Jian Yuening, Lin Meiying leg., genitalia slide No. ZDD003023, ZDD03072; <bold>Guangxi</bold>: 5♂2♀, Mt. Shengtangshan, Jinxiu, 25–26.VIII.2011, Yang Lijun, Cheng Muchun, Zhang Dandan leg., genitalia slide No. CXH12164(♂), CXH12175(♂), CXH12183(♂), CXH12214(♀), SYSU0274(♀, molecular voucher No. LEP0402); 1♂, Hekou, Dayaoshan Natural Reserve, Jinxiu, <named-content xmlns:xlink="http://www.w3.org/1999/xlink" content-type="dwc:verbatimCoordinates" xlink:type="simple"><named-content content-type="geo-json" specific-use="{&#34;type&#34;:&#34;Point&#34;,&#34;coordinates&#34;:[110.090000,24.140000]}" id="NCID0ERPAK" xlink:type="simple">24.14°N, 110.09°E</named-content></named-content>, alt. 823 m, 20.VII.2015, Qin Mujie, Zhao Shengnan leg. (<named-content xmlns:xlink="http://www.w3.org/1999/xlink" content-type="dwc:institutional_code" xlink:type="simple">NKU</named-content>); 1♀, Gaozhai Village, Xing’an, 28.VIII.2011, Li Jinwei leg., genitalia slide No. SYSU1522; 1♂, Anjiangping Natural Reserve, <named-content xmlns:xlink="http://www.w3.org/1999/xlink" content-type="dwc:verbatimCoordinates" xlink:type="simple"><named-content content-type="geo-json" specific-use="{&#34;type&#34;:&#34;Point&#34;,&#34;coordinates&#34;:[109.930000,25.560000]}" id="NCID0E4PAK" xlink:type="simple">25.56°N, 109.93°E</named-content></named-content>, alt. 1751 m, 10.VII.2013, Chen Xiaohua leg., genitalia slide No. SYSU1527; <bold>Guizhou</bold>: 3♂, Maolan Natural Reserve, Libo, 25.25°N, 107.90°E, alt. 814 m, 25.VII.2015, Chen Kai leg., genitalia slide No. SYSU0217, SYSU0221, SYSU0051; 1♂, Taojiang, Leishan, 27.VIII.2012, Li Jinwei leg., genitalia slide No. CXH12160; <bold>Hainan</bold>: 2♂1♀, Yinggeling, <named-content xmlns:xlink="http://www.w3.org/1999/xlink" content-type="dwc:verbatimCoordinates" xlink:type="simple"><named-content content-type="geo-json" specific-use="{&#34;type&#34;:&#34;Point&#34;,&#34;coordinates&#34;:[109.500000,19.050000]}" id="NCID0EJQAK" xlink:type="simple">19.05°N, 109.50°E</named-content></named-content>, alt. 954 m, 4.IX.2013, Chen Xiaohua, Xie Weicai leg., genitalia slide No. SYSU0224 (♂); <bold>Hubei</bold>: 2♂, Taohuachong, Mt. Dabieshan, <named-content xmlns:xlink="http://www.w3.org/1999/xlink" content-type="dwc:verbatimCoordinates" xlink:type="simple"><named-content content-type="geo-json" specific-use="{&#34;type&#34;:&#34;Point&#34;,&#34;coordinates&#34;:[116.190000,30.590000]}" id="NCID0ETQAK" xlink:type="simple">30.59°N, 116.19°E</named-content></named-content>, alt. 661 m, 24.VI.2014, Chen Xiaohua, Pan Chang leg., genitalia slide No. SYSU0208, SYSU0241; 1♂, Qingtaiguan, Luotian, <named-content xmlns:xlink="http://www.w3.org/1999/xlink" content-type="dwc:verbatimCoordinates" xlink:type="simple"><named-content content-type="geo-json" specific-use="{&#34;type&#34;:&#34;Point&#34;,&#34;coordinates&#34;:[115.410000,31.110000]}" id="NCID0E2QAK" xlink:type="simple">31.11°N, 115.41°E</named-content></named-content>, alt. 524 m, 2.VII.2014, Liu Zhenhua, Pan Chang leg., genitalia slide No. SYSU0214; <bold>Hunan</bold>: 1♀, Baiyun Reservoir, Baimaoping, Chengbu, Shaoyang, <named-content xmlns:xlink="http://www.w3.org/1999/xlink" content-type="dwc:verbatimCoordinates" xlink:type="simple"><named-content content-type="geo-json" specific-use="{&#34;type&#34;:&#34;Point&#34;,&#34;coordinates&#34;:[110.360000,26.270000]}" id="NCID0EFRAK" xlink:type="simple">26.27°N, 110.36°E</named-content></named-content>, alt. 560 m, 7.IX.2020, Jin Mengjie, Xiang Lanbin leg., genitalia slide No. SYSU1565; 1♂, Zhupo Village, Huitong, 23.VIII.2012, Li Jinwei, Chen Xiaohua leg., genitalia slide No. CXH12198; 1♂, Yueyan Village, Dao County, 21.VIII.2012, Li Jinwei, Chen Xiaohua leg., genitalia slide No. CXH12197; <bold>Jiangxi</bold>: 1♂, Xiaoxidong, Mt. Jinggangshan, 1.VII.2011, Yang Lijun leg., genitalia slide No. SYSU0235; 1♀, Xiaoxidong, Mt. Jinggangshan, 2.VIII.2011, Li Jinwei leg.; 2♂4♀, Mt. Jiulianshan, Longnan, <named-content xmlns:xlink="http://www.w3.org/1999/xlink" content-type="dwc:verbatimCoordinates" xlink:type="simple"><named-content content-type="geo-json" specific-use="{&#34;type&#34;:&#34;Point&#34;,&#34;coordinates&#34;:[114.430000,24.580000]}" id="NCID0EPRAK" xlink:type="simple">24.58°N, 114.43°E</named-content></named-content>, alt. 620 m, 26.IX.2016, 24.IX.2017, Chen Kai, Duan Yongjiang leg., genitalia slide No. SYSU1547; 1♂, Mt. Wugongshan, Luxi, <named-content xmlns:xlink="http://www.w3.org/1999/xlink" content-type="dwc:verbatimCoordinates" xlink:type="simple"><named-content content-type="geo-json" specific-use="{&#34;type&#34;:&#34;Point&#34;,&#34;coordinates&#34;:[114.150000,27.480000]}" id="NCID0EXRAK" xlink:type="simple">27.48°N, 114.15°E</named-content></named-content>, alt. 500 m, 23.IX.2016, Chen Kai, Duan Yongjiang leg., genitalia slide No. SYSU1549; <bold>Shaanxi</bold>: 1♂, Yueba, Foping, <named-content xmlns:xlink="http://www.w3.org/1999/xlink" content-type="dwc:verbatimCoordinates" xlink:type="simple"><named-content content-type="geo-json" specific-use="{&#34;type&#34;:&#34;Point&#34;,&#34;coordinates&#34;:[107.820000,33.550000]}" id="NCID0EBSAK" xlink:type="simple">33.55°N, 107.82°E</named-content></named-content>, alt. 1052 m, 1–3.VIII.2018, Liu Qingming, Xiang Lanbin leg., genitalia slide No. SYSU1543; 1♂, Longcaoping, Foping, <named-content xmlns:xlink="http://www.w3.org/1999/xlink" content-type="dwc:verbatimCoordinates" xlink:type="simple"><named-content content-type="geo-json" specific-use="{&#34;type&#34;:&#34;Point&#34;,&#34;coordinates&#34;:[107.970000,33.650000]}" id="NCID0EJSAK" xlink:type="simple">33.65°N, 107.97°E</named-content></named-content>, alt. 1218 m, 4.VIII.2018, Liu Qingming, Xiang Lanbin leg., genitalia slide No. SYSU1544; <bold>Yunnan</bold>: 1♂1♀, Taiyanghe Reserve, alt. 1450 m, 15.VIII, 2.IX.2014, Zhang Zhenguo leg., genitalia slide No. ZDD12027(♂), ZDD12118(♀) (<named-content xmlns:xlink="http://www.w3.org/1999/xlink" content-type="dwc:institutional_code" xlink:type="simple">NKU</named-content>); <bold>Zhejiang</bold>: 1♂, Mt. Tianmushan, Lin’an, <named-content xmlns:xlink="http://www.w3.org/1999/xlink" content-type="dwc:verbatimCoordinates" xlink:type="simple"><named-content content-type="geo-json" specific-use="{&#34;type&#34;:&#34;Point&#34;,&#34;coordinates&#34;:[119.440000,30.310000]}" id="NCID0EZSAK" xlink:type="simple">30.31°N, 119.44°</named-content></named-content>E, alt. 295 m, 11.V.2012, Li Jinwei leg., genitalia slide No. CXH12193; 1♂2♀, Mt. Tianmushan, alt. 400 m, 25.VII.2011, Du Xicui leg., genitalia slide No. SYSU1529(♂).</p></tp:treatment-sec><tp:treatment-sec sec-type="distribution" id="SECID0E5SAK"><title>Distribution.</title><p>China (Chongqing, Guangdong, Guangxi, Guizhou, Hainan, Henan, Hubei, Hunan, Jiangxi, Shaanxi, Yunnan, Zhejiang).</p></tp:treatment-sec><tp:treatment-sec><!--Section generated to contain objects referenced in tp:taxon-treatment.--><fig id="F4" position="float" orientation="portrait"><object-id xmlns:xlink="http://www.w3.org/1999/xlink" content-type="doi" xlink:type="simple">10.3897/zookeys.1090.78442.figures13-21</object-id><object-id xmlns:xlink="http://www.w3.org/1999/xlink" content-type="arpha" xlink:type="simple">21515EE2-1589-5A53-ABF1-4876272FE3A2</object-id><label>Figures 13–21.</label><caption><p>Adults of <italic><tp:taxon-name><tp:taxon-name-part taxon-name-part-type="genus" reg="Ecpyrrhorrhoe">Ecpyrrhorrhoe</tp:taxon-name-part></tp:taxon-name></italic> spp. <bold>13</bold><italic><tp:taxon-name><tp:taxon-name-part taxon-name-part-type="genus" reg="Ecpyrrhorrhoe">E.</tp:taxon-name-part><tp:taxon-name-part taxon-name-part-type="species" reg="rosisquama">rosisquama</tp:taxon-name-part></tp:taxon-name></italic>, sp. nov., holotype, male (Yunnan) <bold>14</bold><italic><tp:taxon-name><tp:taxon-name-part taxon-name-part-type="genus" reg="Ecpyrrhorrhoe">E.</tp:taxon-name-part><tp:taxon-name-part taxon-name-part-type="species" reg="exigistria">exigistria</tp:taxon-name-part></tp:taxon-name></italic>, sp. nov., holotype, male (Yunnan) <bold>15</bold><italic><tp:taxon-name><tp:taxon-name-part taxon-name-part-type="genus" reg="Ecpyrrhorrhoe">E.</tp:taxon-name-part><tp:taxon-name-part taxon-name-part-type="species" reg="digitaliformis">digitaliformis</tp:taxon-name-part></tp:taxon-name></italic>, male (Guizhou) <bold>16</bold><italic><tp:taxon-name><tp:taxon-name-part taxon-name-part-type="genus" reg="Ecpyrrhorrhoe">E.</tp:taxon-name-part><tp:taxon-name-part taxon-name-part-type="species" reg="brevis">brevis</tp:taxon-name-part></tp:taxon-name></italic>, sp. nov., paratype, male (Guangdong) <bold>17</bold><italic><tp:taxon-name><tp:taxon-name-part taxon-name-part-type="genus" reg="Ecpyrrhorrhoe">E.</tp:taxon-name-part><tp:taxon-name-part taxon-name-part-type="species" reg="puralis">puralis</tp:taxon-name-part></tp:taxon-name></italic>, male (Hainan) <bold>18</bold><italic><tp:taxon-name><tp:taxon-name-part taxon-name-part-type="genus" reg="Ecpyrrhorrhoe">E.</tp:taxon-name-part><tp:taxon-name-part taxon-name-part-type="species" reg="rubellalis">rubellalis</tp:taxon-name-part></tp:taxon-name></italic>, male (Hainan) <bold>19</bold><italic><tp:taxon-name><tp:taxon-name-part taxon-name-part-type="genus" reg="Ecpyrrhorrhoe">E.</tp:taxon-name-part><tp:taxon-name-part taxon-name-part-type="species" reg="longispinalis">longispinalis</tp:taxon-name-part></tp:taxon-name></italic>, sp. nov., holotype, male (Hunan) <bold>20</bold><italic><tp:taxon-name><tp:taxon-name-part taxon-name-part-type="genus" reg="Ecpyrrhorrhoe">E.</tp:taxon-name-part><tp:taxon-name-part taxon-name-part-type="species" reg="celatalis">celatalis</tp:taxon-name-part></tp:taxon-name></italic>, male (Yunnan) <bold>21</bold><italic><tp:taxon-name><tp:taxon-name-part taxon-name-part-type="genus" reg="Ecpyrrhorrhoe">E.</tp:taxon-name-part><tp:taxon-name-part taxon-name-part-type="species" reg="biaculeiformis">biaculeiformis</tp:taxon-name-part></tp:taxon-name></italic>, female (Anhui). Scale bars: 5.0 mm.</p></caption><graphic xmlns:xlink="http://www.w3.org/1999/xlink" xlink:href="zookeys-1090-001-g004.jpg" position="float" orientation="portrait" xlink:type="simple" id="oo_662138.jpg"><uri content-type="original_file" xlink:type="simple">https://binary.pensoft.net/fig/662138</uri></graphic></fig><fig id="F6" position="float" orientation="portrait"><object-id xmlns:xlink="http://www.w3.org/1999/xlink" content-type="doi" xlink:type="simple">10.3897/zookeys.1090.78442.figures28-33</object-id><object-id xmlns:xlink="http://www.w3.org/1999/xlink" content-type="arpha" xlink:type="simple">44060544-4CCA-5ECC-A557-AE961B1A7B4C</object-id><label>Figures 28–33.</label><caption><p>Male genitalia of <italic><tp:taxon-name><tp:taxon-name-part taxon-name-part-type="genus" reg="Ecpyrrhorrhoe">Ecpyrrhorrhoe</tp:taxon-name-part></tp:taxon-name></italic> spp., with enlarged detail of juxta (right) <bold>28</bold><italic><tp:taxon-name><tp:taxon-name-part taxon-name-part-type="genus" reg="Ecpyrrhorrhoe">E.</tp:taxon-name-part><tp:taxon-name-part taxon-name-part-type="species" reg="rubiginalis">rubiginalis</tp:taxon-name-part></tp:taxon-name></italic>, Shanxi (genitalia slide No. SYSU0245) <bold>29</bold><italic><tp:taxon-name><tp:taxon-name-part taxon-name-part-type="genus" reg="Ecpyrrhorrhoe">E.</tp:taxon-name-part><tp:taxon-name-part taxon-name-part-type="species" reg="rosisquama">rosisquama</tp:taxon-name-part></tp:taxon-name></italic> sp. nov., holotype, Yunnan (genitalia slide No. SYSU0246) <bold>30</bold><italic><tp:taxon-name><tp:taxon-name-part taxon-name-part-type="genus" reg="Ecpyrrhorrhoe">E.</tp:taxon-name-part><tp:taxon-name-part taxon-name-part-type="species" reg="exigistria">exigistria</tp:taxon-name-part></tp:taxon-name></italic> sp. nov., holotype, Yunnan (genitalia slide No. ZDD12044) <bold>31</bold><italic><tp:taxon-name><tp:taxon-name-part taxon-name-part-type="genus" reg="Ecpyrrhorrhoe">E.</tp:taxon-name-part><tp:taxon-name-part taxon-name-part-type="species" reg="digitaliformis">digitaliformis</tp:taxon-name-part></tp:taxon-name></italic>, Zhejiang (genitalia slide No. CXH12193) <bold>32</bold><italic><tp:taxon-name><tp:taxon-name-part taxon-name-part-type="genus" reg="Ecpyrrhorrhoe">E.</tp:taxon-name-part><tp:taxon-name-part taxon-name-part-type="species" reg="brevis">brevis</tp:taxon-name-part></tp:taxon-name></italic> sp. nov., holotype, Guangdong (genitalia slide No. CXH12182) <bold>33</bold><italic><tp:taxon-name><tp:taxon-name-part taxon-name-part-type="genus" reg="Ecpyrrhorrhoe">E.</tp:taxon-name-part><tp:taxon-name-part taxon-name-part-type="species" reg="puralis">puralis</tp:taxon-name-part></tp:taxon-name></italic>, Guangxi (genitalia slide No. SYSU0254). Scale bars: 1.0 mm.</p></caption><graphic xmlns:xlink="http://www.w3.org/1999/xlink" xlink:href="zookeys-1090-001-g006.jpg" position="float" orientation="portrait" xlink:type="simple" id="oo_662140.jpg"><uri content-type="original_file" xlink:type="simple">https://binary.pensoft.net/fig/662140</uri></graphic></fig><fig id="F9" position="float" orientation="portrait"><object-id xmlns:xlink="http://www.w3.org/1999/xlink" content-type="doi" xlink:type="simple">10.3897/zookeys.1090.78442.figures44-49</object-id><object-id xmlns:xlink="http://www.w3.org/1999/xlink" content-type="arpha" xlink:type="simple">D4989427-8609-5526-9528-7DF379746A12</object-id><label>Figures 44–49.</label><caption><p>Female genitalia of <italic><tp:taxon-name><tp:taxon-name-part taxon-name-part-type="genus" reg="Ecpyrrhorrhoe">Ecpyrrhorrhoe</tp:taxon-name-part></tp:taxon-name></italic> spp. <bold>44</bold><italic><tp:taxon-name><tp:taxon-name-part taxon-name-part-type="genus" reg="Ecpyrrhorrhoe">E.</tp:taxon-name-part><tp:taxon-name-part taxon-name-part-type="species" reg="rosisquama">rosisquama</tp:taxon-name-part></tp:taxon-name></italic> sp. nov., paratype, Yunnan (genitalia slide No. SYSU0262) <bold>45</bold><italic><tp:taxon-name><tp:taxon-name-part taxon-name-part-type="genus" reg="Ecpyrrhorrhoe">E.</tp:taxon-name-part><tp:taxon-name-part taxon-name-part-type="species" reg="exigistria">exigistria</tp:taxon-name-part></tp:taxon-name></italic> sp. nov., paratype, Jiangxi (genitalia slide No. SYSU0276) <bold>46</bold><italic><tp:taxon-name><tp:taxon-name-part taxon-name-part-type="genus" reg="Ecpyrrhorrhoe">E.</tp:taxon-name-part><tp:taxon-name-part taxon-name-part-type="species" reg="digitaliformis">digitaliformis</tp:taxon-name-part></tp:taxon-name></italic> (genitalia slide No. SYSU0274) <bold>47</bold><italic><tp:taxon-name><tp:taxon-name-part taxon-name-part-type="genus" reg="Ecpyrrhorrhoe">E.</tp:taxon-name-part><tp:taxon-name-part taxon-name-part-type="species" reg="brevis">brevis</tp:taxon-name-part></tp:taxon-name></italic> sp. nov., paratype, Guangdong (genitalia slide No. SYSU1533) <bold>48</bold><italic><tp:taxon-name><tp:taxon-name-part taxon-name-part-type="genus" reg="Ecpyrrhorrhoe">E.</tp:taxon-name-part><tp:taxon-name-part taxon-name-part-type="species" reg="puralis">puralis</tp:taxon-name-part></tp:taxon-name></italic>, Jiangxi (genitalia slide No. SYSU0216) <bold>49</bold><italic><tp:taxon-name><tp:taxon-name-part taxon-name-part-type="genus" reg="Ecpyrrhorrhoe">E.</tp:taxon-name-part><tp:taxon-name-part taxon-name-part-type="species" reg="rubellalis">rubellalis</tp:taxon-name-part></tp:taxon-name></italic>, Hainan (genitalia slide No. SYSU0243). Scale bars: 1.0 mm.</p></caption><graphic xmlns:xlink="http://www.w3.org/1999/xlink" xlink:href="zookeys-1090-001-g009.jpg" position="float" orientation="portrait" xlink:type="simple" id="oo_662143.jpg"><uri content-type="original_file" xlink:type="simple">https://binary.pensoft.net/fig/662143</uri></graphic></fig></tp:treatment-sec></tp:taxon-treatment>
