# Supplementary material for: ﻿A revision of the genus Ecpyrrhorrhoe Hübner, 1825 from China based on morphology and molecular data, with descriptions of five new species (Lepidoptera, Crambidae, Pyraustinae)
Source: Zookeys. 2022 Mar 23;1090:1–44. doi: 10.3897/zookeys.1090.78442 (PMC8967814; doi:10.3897/zookeys.1090.78442)
Supplement: XML Treatment for Ecpyrrhorrhoe brevis [file zookeys.1090.78442-treatment13.xml]

<!DOCTYPE tp:taxon-treatment
  PUBLIC "-//TaxonX//DTD Taxonomic Treatment Publishing DTD v0 20100105//EN" "tax-treatment-NSO.dtd">
<tp:taxon-treatment xmlns:tp="http://www.plazi.org/taxpub"><tp:treatment-meta><kwd-group><label>Taxon classification</label><kwd>
              <named-content content-type="kingdom">Animalia</named-content>
            </kwd><kwd>
              <named-content content-type="order">Lepidoptera</named-content>
            </kwd><kwd>
              <named-content content-type="family">Crambidae</named-content>
            </kwd></kwd-group><mixed-citation publication-type="journal"><person-group><name><surname>Xiang</surname><given-names>Lanbin</given-names></name><name><surname>Chen</surname><given-names>Kai</given-names></name><name><surname>Chen</surname><given-names>Xiaohua</given-names></name><name><surname>Duan</surname><given-names>Yongjiang</given-names></name><name><surname>Zhang</surname><given-names>Dandan</given-names></name></person-group><article-title>﻿A revision of the genus <italic><tp:taxon-name><tp:taxon-name-part taxon-name-part-type="genus" reg="Ecpyrrhorrhoe">Ecpyrrhorrhoe</tp:taxon-name-part></tp:taxon-name></italic> Hübner, 1825 from China based on morphology and molecular data, with descriptions of five new species (<tp:taxon-name><tp:taxon-name-part taxon-name-part-type="order">Lepidoptera</tp:taxon-name-part></tp:taxon-name>, <tp:taxon-name><tp:taxon-name-part taxon-name-part-type="family">Crambidae</tp:taxon-name-part></tp:taxon-name>, <tp:taxon-name><tp:taxon-name-part taxon-name-part-type="subfamily">Pyraustinae</tp:taxon-name-part></tp:taxon-name>)</article-title><source>Zookeys</source><day>23</day><month>03</month><year>2022</year><volume>1090</volume><fpage>1</fpage><lpage>44</lpage><pub-id pub-id-type="doi">10.3897/zookeys.1090.78442</pub-id></mixed-citation></tp:treatment-meta><tp:nomenclature><label>﻿</label><tp:taxon-name>
            <object-id xmlns:xlink="http://www.w3.org/1999/xlink" content-type="arpha" xlink:type="simple">AC5A2121-4E8B-532A-9113-33A9DBDA2BE4</object-id>
            <tp:taxon-name-part taxon-name-part-type="genus" reg="Ecpyrrhorrhoe">Ecpyrrhorrhoe</tp:taxon-name-part>
            <tp:taxon-name-part taxon-name-part-type="species" reg="brevis">brevis</tp:taxon-name-part>
            <object-id xmlns:xlink="http://www.w3.org/1999/xlink" content-type="zoobank" xlink:type="simple">http://zoobank.org/595A86BB-2342-4A3D-89DD-701F073EEA44</object-id>
          </tp:taxon-name><tp:taxon-authority>Zhang &amp; Xiang</tp:taxon-authority><tp:taxon-status xmlns:xlink="http://www.w3.org/1999/xlink" xlink:type="simple">sp. nov.</tp:taxon-status><xref ref-type="fig" rid="F4">Figs 16</xref><xref ref-type="fig" rid="F6">, 32</xref><xref ref-type="fig" rid="F9">, 47</xref></tp:nomenclature><tp:treatment-sec sec-type="diagnosis" id="SECID0EZUAK"><title>Diagnosis.</title><p><italic><tp:taxon-name><tp:taxon-name-part taxon-name-part-type="genus" reg="Ecpyrrhorrhoe">Ecpyrrhorrhoe</tp:taxon-name-part><tp:taxon-name-part taxon-name-part-type="species" reg="brevis">brevis</tp:taxon-name-part></tp:taxon-name></italic> can be distinguished from <italic><tp:taxon-name><tp:taxon-name-part taxon-name-part-type="genus" reg="Ecpyrrhorrhoe">E.</tp:taxon-name-part><tp:taxon-name-part taxon-name-part-type="species" reg="digitaliformis">digitaliformis</tp:taxon-name-part></tp:taxon-name></italic> and <italic><tp:taxon-name><tp:taxon-name-part taxon-name-part-type="genus" reg="Ecpyrrhorrhoe">E.</tp:taxon-name-part><tp:taxon-name-part taxon-name-part-type="species" reg="celatalis">celatalis</tp:taxon-name-part></tp:taxon-name></italic> in the male genitalia (Fig. <xref ref-type="fig" rid="F6">32</xref>) by the much more slender protrusion of the sacculus, the much thicker and straight sella, the broader arms of the juxta without a tooth-shaped process, a long, strongly sclerotized and hook-like cornutus present on the vesica, and a series of long spines standing on a long and curved base on the anellus; in the female genitalia (Fig. <xref ref-type="fig" rid="F9">47</xref>) by anterior end of the antrum bearing a lateral protrusion.</p></tp:treatment-sec><tp:treatment-sec sec-type="description" id="SECID0EIWAK"><title>Description</title><p>(Fig. <xref ref-type="fig" rid="F4">16</xref>). <bold>Head.</bold> Frons yellow, with white lateral bands. Vertex pale yellow, sometimes whitish medially. Labial palpus dark yellow, contrastingly white at base ventrally. Maxillary palpus dark yellow, pale terminally. <bold>Thorax.</bold> Dorsal side dark yellow or yellowish brown, ventral side white. Legs white to pale yellow. <bold>Wings.</bold> Forewing length: 11.0–13.0 mm. Forewing with termen moderately oblique and apex somewhat pointed; bright yellow, markings yellowish brown; antemedial line arched from 1/4 of costa to 2/5 of posterior margin; orbicular stigma dot-shaped, sometimes indistinct; reniform stigma comma-shaped, slightly concave; postmedial line from 3/4 of costa, obliquely inward then arched to middle of CuA<sub>1</sub>, slightly dentate, then bending to 1/3 of CuA<sub>2</sub>, and finally undulated to 2/3 of posterior margin; fringe bright yellow. Hindwing bright yellow; postmedial line yellowish brown, slightly dentate and arched from 2/3 of M<sub>1</sub> to 1/2 of CuA<sub>1</sub> and bending inward along CuA<sub>1</sub>, then undulated to 2/3 of posterior margin; fringe as in forewing. <bold>Abdomen.</bold> Bright yellow dorsally, black on distal end; white ventrally.</p></tp:treatment-sec><tp:treatment-sec sec-type="Male genitalia" id="SECID0EEXAK"><title>Male genitalia</title><p><bold>(Fig. <xref ref-type="fig" rid="F6">32</xref>).</bold> Uncus with basal half nearly triangular and naked. Valva curved and slowly tapering to rounded apex; sella thickly sclerotized, thumb-shaped, and densely setose; sacculus with distal 3/5 inflated into a broad protrusion bearing a slender finger-shaped process medially. Juxta with base wide, distal 4/5 bifid into stout and tapering, slightly curved and closely separated arms; anellus with a series of long spines standing on a long and curved base (attached to distal end of phallus in Fig. <xref ref-type="fig" rid="F6">32</xref>). Saccus broadly triangular. Phallus long and moderately stout, cornuti presented as a lancet-shaped sclerite connected with a hook-shaped, strong spine on apical end.</p></tp:treatment-sec><tp:treatment-sec sec-type="Female genitalia" id="SECID0EVXAK"><title>Female genitalia</title><p><bold>(Fig. <xref ref-type="fig" rid="F9">47</xref>).</bold> Anterior apophysis ~ 2× length of posterior apophysis. Antrum shortly cup-shaped, anterior end of antrum bearing a lateral thumb-shaped protrusion; colliculum very short and broad; ductus seminalis connecting to anterior end of colliculum; ductus bursae length ~ 4–5× as long as diameter of corpus bursae, basal 1/3 bearing a slim sclerite. Corpus bursae globular; rhomboid signum with maximal length &gt; diameter of corpus bursae; second (posterior) signum with both ends round, margin bearing sparse and long spines.</p></tp:treatment-sec><tp:treatment-sec sec-type="material" id="SECID0ECYAK"><title>Material examined.</title><p><bold>Type material. <italic>Holotype</italic></bold> ♂, <bold>China: Guangdong</bold>: Heishiding, Fengkai, 5.X.2011, Tong Bo, Li Yun leg., genitalia slide No. CXH12182(♂) (<abbrev xmlns:xlink="http://www.w3.org/1999/xlink" xlink:title="Museum of Biology, Sun Yat-sen University, Guangzhou, China" id="ABBRID0EOYAK" xlink:type="simple">SYSBM</abbrev>). <bold><italic>Paratypes</italic>: China: Guangdong</bold>: 2♂1♀, same data as holotype, genitalia slide No. SYSU0234(♂), SYSU0236(♂), CXH12213(♀, molecular voucher No. LEP0398); 1♂, Heishiding, Fengkai, 15.VI.2009, Han Xiaolei leg., genitalia slide No. SYSU1532; 1♀, Heishiding, Fengkai, 25.V.2013, Chen Xiaohua leg., genitalia slide No. SYSU1533; 1♂, Yanshuitian, Fengkai, 6.X.2011, Tong Bo leg., genitalia slide No. SYSU0253; 1♂, Mt. Danxiashan, Shaoguan, <named-content xmlns:xlink="http://www.w3.org/1999/xlink" content-type="dwc:verbatimCoordinates" xlink:type="simple"><named-content content-type="geo-json" specific-use="{&#34;type&#34;:&#34;Point&#34;,&#34;coordinates&#34;:[113.640000,25.040000]}" id="NCID0EZYAK" xlink:type="simple">25.04°N, 113.64°E</named-content></named-content>, alt. 96 m, 6.VI.2012, Li Jinwei leg., genitalia slide No. SYSU0212, molecular voucher No. LEP0036. <bold>Guangxi</bold>: 1♂, Yangmeiao, Mt. Jiuwandashan, 25.19°N, 108.65°E, alt. 1183 m, 22.VII.2015, Chen Kai leg., genitalia slide No. SYSU0268.</p></tp:treatment-sec><tp:treatment-sec sec-type="distribution" id="SECID0EAZAK"><title>Distribution.</title><p>China (Guangdong, Guangxi).</p></tp:treatment-sec><tp:treatment-sec sec-type="etymology" id="SECID0EFZAK"><title>Etymology.</title><p>The specific name is derived from the Latin <italic><tp:taxon-name><tp:taxon-name-part taxon-name-part-type="genus" reg="Ecpyrrhorrhoe"/><tp:taxon-name-part taxon-name-part-type="species" reg="brevis">brevis</tp:taxon-name-part></tp:taxon-name></italic> (= short), referring to the short arms of juxta in the male genitalia.</p></tp:treatment-sec><tp:treatment-sec><!--Section generated to contain objects referenced in tp:taxon-treatment.--><fig id="F4" position="float" orientation="portrait"><object-id xmlns:xlink="http://www.w3.org/1999/xlink" content-type="doi" xlink:type="simple">10.3897/zookeys.1090.78442.figures13-21</object-id><object-id xmlns:xlink="http://www.w3.org/1999/xlink" content-type="arpha" xlink:type="simple">21515EE2-1589-5A53-ABF1-4876272FE3A2</object-id><label>Figures 13–21.</label><caption><p>Adults of <italic><tp:taxon-name><tp:taxon-name-part taxon-name-part-type="genus" reg="Ecpyrrhorrhoe">Ecpyrrhorrhoe</tp:taxon-name-part></tp:taxon-name></italic> spp. <bold>13</bold><italic><tp:taxon-name><tp:taxon-name-part taxon-name-part-type="genus" reg="Ecpyrrhorrhoe">E.</tp:taxon-name-part><tp:taxon-name-part taxon-name-part-type="species" reg="rosisquama">rosisquama</tp:taxon-name-part></tp:taxon-name></italic>, sp. nov., holotype, male (Yunnan) <bold>14</bold><italic><tp:taxon-name><tp:taxon-name-part taxon-name-part-type="genus" reg="Ecpyrrhorrhoe">E.</tp:taxon-name-part><tp:taxon-name-part taxon-name-part-type="species" reg="exigistria">exigistria</tp:taxon-name-part></tp:taxon-name></italic>, sp. nov., holotype, male (Yunnan) <bold>15</bold><italic><tp:taxon-name><tp:taxon-name-part taxon-name-part-type="genus" reg="Ecpyrrhorrhoe">E.</tp:taxon-name-part><tp:taxon-name-part taxon-name-part-type="species" reg="digitaliformis">digitaliformis</tp:taxon-name-part></tp:taxon-name></italic>, male (Guizhou) <bold>16</bold><italic><tp:taxon-name><tp:taxon-name-part taxon-name-part-type="genus" reg="Ecpyrrhorrhoe">E.</tp:taxon-name-part><tp:taxon-name-part taxon-name-part-type="species" reg="brevis">brevis</tp:taxon-name-part></tp:taxon-name></italic>, sp. nov., paratype, male (Guangdong) <bold>17</bold><italic><tp:taxon-name><tp:taxon-name-part taxon-name-part-type="genus" reg="Ecpyrrhorrhoe">E.</tp:taxon-name-part><tp:taxon-name-part taxon-name-part-type="species" reg="puralis">puralis</tp:taxon-name-part></tp:taxon-name></italic>, male (Hainan) <bold>18</bold><italic><tp:taxon-name><tp:taxon-name-part taxon-name-part-type="genus" reg="Ecpyrrhorrhoe">E.</tp:taxon-name-part><tp:taxon-name-part taxon-name-part-type="species" reg="rubellalis">rubellalis</tp:taxon-name-part></tp:taxon-name></italic>, male (Hainan) <bold>19</bold><italic><tp:taxon-name><tp:taxon-name-part taxon-name-part-type="genus" reg="Ecpyrrhorrhoe">E.</tp:taxon-name-part><tp:taxon-name-part taxon-name-part-type="species" reg="longispinalis">longispinalis</tp:taxon-name-part></tp:taxon-name></italic>, sp. nov., holotype, male (Hunan) <bold>20</bold><italic><tp:taxon-name><tp:taxon-name-part taxon-name-part-type="genus" reg="Ecpyrrhorrhoe">E.</tp:taxon-name-part><tp:taxon-name-part taxon-name-part-type="species" reg="celatalis">celatalis</tp:taxon-name-part></tp:taxon-name></italic>, male (Yunnan) <bold>21</bold><italic><tp:taxon-name><tp:taxon-name-part taxon-name-part-type="genus" reg="Ecpyrrhorrhoe">E.</tp:taxon-name-part><tp:taxon-name-part taxon-name-part-type="species" reg="biaculeiformis">biaculeiformis</tp:taxon-name-part></tp:taxon-name></italic>, female (Anhui). Scale bars: 5.0 mm.</p></caption><graphic xmlns:xlink="http://www.w3.org/1999/xlink" xlink:href="zookeys-1090-001-g004.jpg" position="float" orientation="portrait" xlink:type="simple" id="oo_662138.jpg"><uri content-type="original_file" xlink:type="simple">https://binary.pensoft.net/fig/662138</uri></graphic></fig><fig id="F6" position="float" orientation="portrait"><object-id xmlns:xlink="http://www.w3.org/1999/xlink" content-type="doi" xlink:type="simple">10.3897/zookeys.1090.78442.figures28-33</object-id><object-id xmlns:xlink="http://www.w3.org/1999/xlink" content-type="arpha" xlink:type="simple">44060544-4CCA-5ECC-A557-AE961B1A7B4C</object-id><label>Figures 28–33.</label><caption><p>Male genitalia of <italic><tp:taxon-name><tp:taxon-name-part taxon-name-part-type="genus" reg="Ecpyrrhorrhoe">Ecpyrrhorrhoe</tp:taxon-name-part></tp:taxon-name></italic> spp., with enlarged detail of juxta (right) <bold>28</bold><italic><tp:taxon-name><tp:taxon-name-part taxon-name-part-type="genus" reg="Ecpyrrhorrhoe">E.</tp:taxon-name-part><tp:taxon-name-part taxon-name-part-type="species" reg="rubiginalis">rubiginalis</tp:taxon-name-part></tp:taxon-name></italic>, Shanxi (genitalia slide No. SYSU0245) <bold>29</bold><italic><tp:taxon-name><tp:taxon-name-part taxon-name-part-type="genus" reg="Ecpyrrhorrhoe">E.</tp:taxon-name-part><tp:taxon-name-part taxon-name-part-type="species" reg="rosisquama">rosisquama</tp:taxon-name-part></tp:taxon-name></italic> sp. nov., holotype, Yunnan (genitalia slide No. SYSU0246) <bold>30</bold><italic><tp:taxon-name><tp:taxon-name-part taxon-name-part-type="genus" reg="Ecpyrrhorrhoe">E.</tp:taxon-name-part><tp:taxon-name-part taxon-name-part-type="species" reg="exigistria">exigistria</tp:taxon-name-part></tp:taxon-name></italic> sp. nov., holotype, Yunnan (genitalia slide No. ZDD12044) <bold>31</bold><italic><tp:taxon-name><tp:taxon-name-part taxon-name-part-type="genus" reg="Ecpyrrhorrhoe">E.</tp:taxon-name-part><tp:taxon-name-part taxon-name-part-type="species" reg="digitaliformis">digitaliformis</tp:taxon-name-part></tp:taxon-name></italic>, Zhejiang (genitalia slide No. CXH12193) <bold>32</bold><italic><tp:taxon-name><tp:taxon-name-part taxon-name-part-type="genus" reg="Ecpyrrhorrhoe">E.</tp:taxon-name-part><tp:taxon-name-part taxon-name-part-type="species" reg="brevis">brevis</tp:taxon-name-part></tp:taxon-name></italic> sp. nov., holotype, Guangdong (genitalia slide No. CXH12182) <bold>33</bold><italic><tp:taxon-name><tp:taxon-name-part taxon-name-part-type="genus" reg="Ecpyrrhorrhoe">E.</tp:taxon-name-part><tp:taxon-name-part taxon-name-part-type="species" reg="puralis">puralis</tp:taxon-name-part></tp:taxon-name></italic>, Guangxi (genitalia slide No. SYSU0254). Scale bars: 1.0 mm.</p></caption><graphic xmlns:xlink="http://www.w3.org/1999/xlink" xlink:href="zookeys-1090-001-g006.jpg" position="float" orientation="portrait" xlink:type="simple" id="oo_662140.jpg"><uri content-type="original_file" xlink:type="simple">https://binary.pensoft.net/fig/662140</uri></graphic></fig><fig id="F9" position="float" orientation="portrait"><object-id xmlns:xlink="http://www.w3.org/1999/xlink" content-type="doi" xlink:type="simple">10.3897/zookeys.1090.78442.figures44-49</object-id><object-id xmlns:xlink="http://www.w3.org/1999/xlink" content-type="arpha" xlink:type="simple">D4989427-8609-5526-9528-7DF379746A12</object-id><label>Figures 44–49.</label><caption><p>Female genitalia of <italic><tp:taxon-name><tp:taxon-name-part taxon-name-part-type="genus" reg="Ecpyrrhorrhoe">Ecpyrrhorrhoe</tp:taxon-name-part></tp:taxon-name></italic> spp. <bold>44</bold><italic><tp:taxon-name><tp:taxon-name-part taxon-name-part-type="genus" reg="Ecpyrrhorrhoe">E.</tp:taxon-name-part><tp:taxon-name-part taxon-name-part-type="species" reg="rosisquama">rosisquama</tp:taxon-name-part></tp:taxon-name></italic> sp. nov., paratype, Yunnan (genitalia slide No. SYSU0262) <bold>45</bold><italic><tp:taxon-name><tp:taxon-name-part taxon-name-part-type="genus" reg="Ecpyrrhorrhoe">E.</tp:taxon-name-part><tp:taxon-name-part taxon-name-part-type="species" reg="exigistria">exigistria</tp:taxon-name-part></tp:taxon-name></italic> sp. nov., paratype, Jiangxi (genitalia slide No. SYSU0276) <bold>46</bold><italic><tp:taxon-name><tp:taxon-name-part taxon-name-part-type="genus" reg="Ecpyrrhorrhoe">E.</tp:taxon-name-part><tp:taxon-name-part taxon-name-part-type="species" reg="digitaliformis">digitaliformis</tp:taxon-name-part></tp:taxon-name></italic> (genitalia slide No. SYSU0274) <bold>47</bold><italic><tp:taxon-name><tp:taxon-name-part taxon-name-part-type="genus" reg="Ecpyrrhorrhoe">E.</tp:taxon-name-part><tp:taxon-name-part taxon-name-part-type="species" reg="brevis">brevis</tp:taxon-name-part></tp:taxon-name></italic> sp. nov., paratype, Guangdong (genitalia slide No. SYSU1533) <bold>48</bold><italic><tp:taxon-name><tp:taxon-name-part taxon-name-part-type="genus" reg="Ecpyrrhorrhoe">E.</tp:taxon-name-part><tp:taxon-name-part taxon-name-part-type="species" reg="puralis">puralis</tp:taxon-name-part></tp:taxon-name></italic>, Jiangxi (genitalia slide No. SYSU0216) <bold>49</bold><italic><tp:taxon-name><tp:taxon-name-part taxon-name-part-type="genus" reg="Ecpyrrhorrhoe">E.</tp:taxon-name-part><tp:taxon-name-part taxon-name-part-type="species" reg="rubellalis">rubellalis</tp:taxon-name-part></tp:taxon-name></italic>, Hainan (genitalia slide No. SYSU0243). Scale bars: 1.0 mm.</p></caption><graphic xmlns:xlink="http://www.w3.org/1999/xlink" xlink:href="zookeys-1090-001-g009.jpg" position="float" orientation="portrait" xlink:type="simple" id="oo_662143.jpg"><uri content-type="original_file" xlink:type="simple">https://binary.pensoft.net/fig/662143</uri></graphic></fig></tp:treatment-sec></tp:taxon-treatment>
