# Supplementary material for: ﻿A revision of the genus Ecpyrrhorrhoe Hübner, 1825 from China based on morphology and molecular data, with descriptions of five new species (Lepidoptera, Crambidae, Pyraustinae)
Source: Zookeys. 2022 Mar 23;1090:1–44. doi: 10.3897/zookeys.1090.78442 (PMC8967814; doi:10.3897/zookeys.1090.78442)
Supplement: XML Treatment for Ecpyrrhorrhoe rubellalis [file zookeys.1090.78442-treatment15.xml]

<!DOCTYPE tp:taxon-treatment
  PUBLIC "-//TaxonX//DTD Taxonomic Treatment Publishing DTD v0 20100105//EN" "tax-treatment-NSO.dtd">
<tp:taxon-treatment xmlns:tp="http://www.plazi.org/taxpub"><tp:treatment-meta><kwd-group><label>Taxon classification</label><kwd>
              <named-content content-type="kingdom">Animalia</named-content>
            </kwd><kwd>
              <named-content content-type="order">Lepidoptera</named-content>
            </kwd><kwd>
              <named-content content-type="family">Crambidae</named-content>
            </kwd></kwd-group><mixed-citation publication-type="journal"><person-group><name><surname>Xiang</surname><given-names>Lanbin</given-names></name><name><surname>Chen</surname><given-names>Kai</given-names></name><name><surname>Chen</surname><given-names>Xiaohua</given-names></name><name><surname>Duan</surname><given-names>Yongjiang</given-names></name><name><surname>Zhang</surname><given-names>Dandan</given-names></name></person-group><article-title>﻿A revision of the genus <italic><tp:taxon-name><tp:taxon-name-part taxon-name-part-type="genus" reg="Ecpyrrhorrhoe">Ecpyrrhorrhoe</tp:taxon-name-part></tp:taxon-name></italic> Hübner, 1825 from China based on morphology and molecular data, with descriptions of five new species (<tp:taxon-name><tp:taxon-name-part taxon-name-part-type="order">Lepidoptera</tp:taxon-name-part></tp:taxon-name>, <tp:taxon-name><tp:taxon-name-part taxon-name-part-type="family">Crambidae</tp:taxon-name-part></tp:taxon-name>, <tp:taxon-name><tp:taxon-name-part taxon-name-part-type="subfamily">Pyraustinae</tp:taxon-name-part></tp:taxon-name>)</article-title><source>Zookeys</source><day>23</day><month>03</month><year>2022</year><volume>1090</volume><fpage>1</fpage><lpage>44</lpage><pub-id pub-id-type="doi">10.3897/zookeys.1090.78442</pub-id></mixed-citation></tp:treatment-meta><tp:nomenclature><label>﻿</label><tp:taxon-name>
            <object-id xmlns:xlink="http://www.w3.org/1999/xlink" content-type="arpha" xlink:type="simple">D74BE70A-6B0E-53D6-B5DE-D43F58B7FB6C</object-id>
            <tp:taxon-name-part taxon-name-part-type="genus" reg="Ecpyrrhorrhoe">Ecpyrrhorrhoe</tp:taxon-name-part>
            <tp:taxon-name-part taxon-name-part-type="species" reg="rubellalis">rubellalis</tp:taxon-name-part>
          </tp:taxon-name><tp:taxon-authority>(Snellen, 1890)</tp:taxon-authority><tp:taxon-status xmlns:xlink="http://www.w3.org/1999/xlink" xlink:type="simple">comb. nov.</tp:taxon-status><xref ref-type="fig" rid="F4">Figs 18</xref><xref ref-type="fig" rid="F7">, 34</xref><xref ref-type="fig" rid="F9">, 49</xref><tp:nomenclature-citation-list><tp:nomenclature-citation><tp:taxon-name>
                <tp:taxon-name-part taxon-name-part-type="genus" reg="Botys">Botys</tp:taxon-name-part>
                <tp:taxon-name-part taxon-name-part-type="species" reg="rubellalis">rubellalis</tp:taxon-name-part>
              </tp:taxon-name><comment>Snellen, 1890: 577.</comment></tp:nomenclature-citation><tp:nomenclature-citation><tp:taxon-name>
                <tp:taxon-name-part taxon-name-part-type="genus" reg="Ecpyrrhorrhoe">Ecpyrrhorrhoe</tp:taxon-name-part>
                <tp:taxon-name-part taxon-name-part-type="species" reg="aduncis">aduncis</tp:taxon-name-part>
              </tp:taxon-name><comment>Gao, Zhang &amp; Wang, 2013: 312. Syn. nov.</comment></tp:nomenclature-citation></tp:nomenclature-citation-list></tp:nomenclature><tp:treatment-sec sec-type="diagnosis" id="SECID0EIEBK"><title>Diagnosis.</title><p>Forewing length: 11.0–14.0 mm. In appearance, <italic><tp:taxon-name><tp:taxon-name-part taxon-name-part-type="genus" reg="Ecpyrrhorrhoe">Ecpyrrhorrhoe</tp:taxon-name-part><tp:taxon-name-part taxon-name-part-type="species" reg="rubellalis">rubellalis</tp:taxon-name-part></tp:taxon-name></italic> resembles <italic><tp:taxon-name><tp:taxon-name-part taxon-name-part-type="genus" reg="Ecpyrrhorrhoe">E.</tp:taxon-name-part><tp:taxon-name-part taxon-name-part-type="species" reg="minnehaha">minnehaha</tp:taxon-name-part></tp:taxon-name></italic>, but can still be recognized by its larger forewing length, yellowish brown ground color of wings with yellow fringe, and more oblique antemedial line of forewing (Fig. <xref ref-type="fig" rid="F4">18</xref>); in the male genitalia (Fig. <xref ref-type="fig" rid="F7">34</xref>) by the broader valva with truncate tip, and the nearly spine-shaped, thin and short sella, by the phallus apically with a densely dentated, triangular projection and a thick spine bearing a broad and long, spinulose base on the anellus; in the female genitalia (Fig. <xref ref-type="fig" rid="F9">49</xref>) by the antrum without spinules and large second (posterior) signum.</p></tp:treatment-sec><tp:treatment-sec sec-type="material" id="SECID0EQFBK"><title>Material examined.</title><p><bold>Type material.</bold><italic><tp:taxon-name><tp:taxon-name-part taxon-name-part-type="genus" reg="Botys">Botys</tp:taxon-name-part><tp:taxon-name-part taxon-name-part-type="species" reg="rubellalis">rubellalis</tp:taxon-name-part></tp:taxon-name></italic>: <bold><italic>Lectotype</italic></bold> (newly designated in this study) ♂, Sikkim, ?000 feet, 1886, O. Möller [leg.], <named-content xmlns:xlink="http://www.w3.org/1999/xlink" content-type="dwc:institutional_code" xlink:type="simple">NHMUK</named-content> slide No. 010315144 (<named-content xmlns:xlink="http://www.w3.org/1999/xlink" content-type="dwc:institutional_code" xlink:type="simple">NHMUK</named-content>). <italic><tp:taxon-name><tp:taxon-name-part taxon-name-part-type="genus" reg="Ecpyrrhorrhoe">Ecpyrrhorrhoe</tp:taxon-name-part><tp:taxon-name-part taxon-name-part-type="species" reg="aduncis">aduncis</tp:taxon-name-part></tp:taxon-name></italic>: <bold><italic>Holotype</italic></bold> ♂, <bold>China: Taiwan</bold>: Sikanshui, Taipei, <named-content xmlns:xlink="http://www.w3.org/1999/xlink" content-type="dwc:verbatimCoordinates" xlink:type="simple"><named-content content-type="geo-json" specific-use="{&#34;type&#34;:&#34;Point&#34;,&#34;coordinates&#34;:[121.270000,25.010000]}" id="NCID0EBHBK" xlink:type="simple">25.01° N, 121.27°E</named-content></named-content>, alt. 550–600 m, 4.VIII.2006, Li Houhun leg., genitalia slide No. GQ11127 (<named-content xmlns:xlink="http://www.w3.org/1999/xlink" content-type="dwc:institutional_code" xlink:type="simple">NKU</named-content>).</p><fig id="F7" position="float" orientation="portrait"><object-id xmlns:xlink="http://www.w3.org/1999/xlink" content-type="doi" xlink:type="simple">10.3897/zookeys.1090.78442.figures34-37</object-id><object-id xmlns:xlink="http://www.w3.org/1999/xlink" content-type="arpha" xlink:type="simple">0FBDDB59-A6F5-5BB6-9192-7934F1D885E9</object-id><label>Figures 34–37.</label><caption><p>Male genitalia of <italic><tp:taxon-name><tp:taxon-name-part taxon-name-part-type="genus" reg="Ecpyrrhorrhoe">Ecpyrrhorrhoe</tp:taxon-name-part></tp:taxon-name></italic> spp., with enlarged detail of juxta (right) <bold>34</bold><italic><tp:taxon-name><tp:taxon-name-part taxon-name-part-type="genus" reg="Ecpyrrhorrhoe">E.</tp:taxon-name-part><tp:taxon-name-part taxon-name-part-type="species" reg="rubellalis">rubellalis</tp:taxon-name-part></tp:taxon-name></italic>, Hainan (genitalia slide No. SYSU0230) <bold>35</bold><italic><tp:taxon-name><tp:taxon-name-part taxon-name-part-type="genus" reg="Ecpyrrhorrhoe">E.</tp:taxon-name-part><tp:taxon-name-part taxon-name-part-type="species" reg="longispinalis">longispinalis</tp:taxon-name-part></tp:taxon-name></italic> sp. nov., holotype, Hunan (genitalia slide No. CXH12194) <bold>36</bold><italic><tp:taxon-name><tp:taxon-name-part taxon-name-part-type="genus" reg="Ecpyrrhorrhoe">E.</tp:taxon-name-part><tp:taxon-name-part taxon-name-part-type="species" reg="celatalis">celatalis</tp:taxon-name-part></tp:taxon-name></italic>, Hainan (genitalia slide No. SYSU0242) <bold>37</bold><italic><tp:taxon-name><tp:taxon-name-part taxon-name-part-type="genus" reg="Ecpyrrhorrhoe">E.</tp:taxon-name-part><tp:taxon-name-part taxon-name-part-type="species" reg="biaculeiformis">biaculeiformis</tp:taxon-name-part></tp:taxon-name></italic>, Fujian (genitalia slide No. SYSU0261). Scale bars: 1.0 mm.</p></caption><graphic xmlns:xlink="http://www.w3.org/1999/xlink" xlink:href="zookeys-1090-001-g007.jpg" position="float" orientation="portrait" xlink:type="simple" id="oo_662141.jpg"><uri content-type="original_file" xlink:type="simple">https://binary.pensoft.net/fig/662141</uri></graphic></fig></tp:treatment-sec><tp:treatment-sec sec-type="material" id="SECID0ESJBK"><title>Other material examined.</title><p><bold>China: Guangxi</bold>: 1♀, Hekou Station, Mt. Dayaoshan, <named-content xmlns:xlink="http://www.w3.org/1999/xlink" content-type="dwc:verbatimCoordinates" xlink:type="simple"><named-content content-type="geo-json" specific-use="{&#34;type&#34;:&#34;Point&#34;,&#34;coordinates&#34;:[110.090000,24.140000]}" id="NCID0E4JBK" xlink:type="simple">24.14°N, 110.09°E</named-content></named-content>, alt. 823 m, 18.VII.2015, Zhao Shengnan, Qi Mujie leg. (<named-content xmlns:xlink="http://www.w3.org/1999/xlink" content-type="dwc:institutional_code" xlink:type="simple">NKU</named-content>); 2♂, Lianhuashan, Mt. Dayaoshan, <named-content xmlns:xlink="http://www.w3.org/1999/xlink" content-type="dwc:verbatimCoordinates" xlink:type="simple"><named-content content-type="geo-json" specific-use="{&#34;type&#34;:&#34;Point&#34;,&#34;coordinates&#34;:[110.110000,24.150000]}" id="NCID0EJKBK" xlink:type="simple">24.15°N, 110.11°E</named-content></named-content>, alt. 1000 m, 22.VII.2015, Zhao Shengnan, Qi Mujie leg., genitalia slide No. ZDD12046, molecular voucher No. LEP0110 (<named-content xmlns:xlink="http://www.w3.org/1999/xlink" content-type="dwc:institutional_code" xlink:type="simple">NKU</named-content>); 1♂, Bainan, Napo, <named-content xmlns:xlink="http://www.w3.org/1999/xlink" content-type="dwc:verbatimCoordinates" xlink:type="simple"><named-content content-type="geo-json" specific-use="{&#34;type&#34;:&#34;Point&#34;,&#34;coordinates&#34;:[105.480000,23.030000]}" id="NCID0EVKBK" xlink:type="simple">23.03°N, 105.48°E</named-content></named-content>, alt. 300 m, 23.VII.2013, Chen Xiaohua leg., genitalia slide No. SYSU1561; <bold>Hainan</bold>: 2♂1♀, Mt. Yinggeling, <named-content xmlns:xlink="http://www.w3.org/1999/xlink" content-type="dwc:verbatimCoordinates" xlink:type="simple"><named-content content-type="geo-json" specific-use="{&#34;type&#34;:&#34;Point&#34;,&#34;coordinates&#34;:[109.500000,19.050000]}" id="NCID0E6KBK" xlink:type="simple">19.05°N, 109.50°E</named-content></named-content>, alt. 954 m, 4.IX.2013, Chen Xiaohua leg., genitalia slide No. SYSU0008 (♂), SYSU0230 (♂), SYSU0243 (♀, molecular voucher No. LEP0023); 1♂, Yingzui, Mt. Yinggeling, 23.V.2010, Du Xicui, Liao Li leg., genitalia slide No. SYSU1562; 1♂2♀, Shuiman Village, Mt. Wuzhishan, <named-content xmlns:xlink="http://www.w3.org/1999/xlink" content-type="dwc:verbatimCoordinates" xlink:type="simple"><named-content content-type="geo-json" specific-use="{&#34;type&#34;:&#34;Point&#34;,&#34;coordinates&#34;:[109.670000,18.880000]}" id="NCID0EHLBK" xlink:type="simple">18.88°N, 109.67°E</named-content></named-content>, alt. 667 m, 6.IX.2013, Li Jinwei, Chen Xiaohua, Xie Weicai leg.; 1♂, Mt. Wuzhishan, <named-content xmlns:xlink="http://www.w3.org/1999/xlink" content-type="dwc:verbatimCoordinates" xlink:type="simple"><named-content content-type="geo-json" specific-use="{&#34;type&#34;:&#34;Point&#34;,&#34;coordinates&#34;:[109.390000,18.530000]}" id="NCID0EPLBK" xlink:type="simple">18.53°N, 109.39°E</named-content></named-content>, alt. 742 m, 22.V.2015, Cong Peixin, Guan Wei, Hu Sha. leg. (<named-content xmlns:xlink="http://www.w3.org/1999/xlink" content-type="dwc:institutional_code" xlink:type="simple">NKU</named-content>); 1♂1♀, Mt. Wuzhishan, alt. 795 m, 19, 20.V.2014, Xu Lijun, Xu Dan leg.; 1♂, Mt. Diaoluoshan, alt. 500 m, 24.V.2014, Xu Lijun, Xu Dan leg.; 1♀, Mt. Diaoluoshan, <named-content xmlns:xlink="http://www.w3.org/1999/xlink" content-type="dwc:verbatimCoordinates" xlink:type="simple"><named-content content-type="geo-json" specific-use="{&#34;type&#34;:&#34;Point&#34;,&#34;coordinates&#34;:[109.520000,18.430000]}" id="NCID0E2LBK" xlink:type="simple">18.43°N, 109.52°E</named-content></named-content>, alt. 922 m, 26.V.2015, Cong Peixin, Guan Wei, Hu Sha. leg. (<named-content xmlns:xlink="http://www.w3.org/1999/xlink" content-type="dwc:institutional_code" xlink:type="simple">NKU</named-content>); 1♀, Nankai Village, Baisha, <named-content xmlns:xlink="http://www.w3.org/1999/xlink" content-type="dwc:verbatimCoordinates" xlink:type="simple"><named-content content-type="geo-json" specific-use="{&#34;type&#34;:&#34;Point&#34;,&#34;coordinates&#34;:[109.420000,19.070000]}" id="NCID0EHMBK" xlink:type="simple">19.07°N, 109.42°E</named-content></named-content>, alt. 294 m, 19.V.2013, Li Jinwei leg.; 1♀, Mt. Limushan, <named-content xmlns:xlink="http://www.w3.org/1999/xlink" content-type="dwc:verbatimCoordinates" xlink:type="simple"><named-content content-type="geo-json" specific-use="{&#34;type&#34;:&#34;Point&#34;,&#34;coordinates&#34;:[109.730000,19.180000]}" id="NCID0EPMBK" xlink:type="simple">19.18°N, 109.73°E</named-content></named-content>, alt. 755 m, 2.XI.2013, Chen Kai, Chen Xiaohua leg.</p></tp:treatment-sec><tp:treatment-sec sec-type="distribution" id="SECID0EUMBK"><title>Distribution.</title><p>China (Guangxi, Hainan, Taiwan), India.</p></tp:treatment-sec><tp:treatment-sec sec-type="remarks" id="SECID0EZMBK"><title>Remarks.</title><p><xref ref-type="bibr" rid="B21">Snellen (1890)</xref> described <italic><tp:taxon-name><tp:taxon-name-part taxon-name-part-type="genus" reg="Ecpyrrhorrhoe">E.</tp:taxon-name-part><tp:taxon-name-part taxon-name-part-type="species" reg="rubellalis">rubellalis</tp:taxon-name-part></tp:taxon-name></italic> from two specimens collected by Möller in Sikkim. One of them is here designated as the lectotype.</p></tp:treatment-sec><tp:treatment-sec><!--Section generated to contain objects referenced in tp:taxon-treatment.--><fig id="F4" position="float" orientation="portrait"><object-id xmlns:xlink="http://www.w3.org/1999/xlink" content-type="doi" xlink:type="simple">10.3897/zookeys.1090.78442.figures13-21</object-id><object-id xmlns:xlink="http://www.w3.org/1999/xlink" content-type="arpha" xlink:type="simple">21515EE2-1589-5A53-ABF1-4876272FE3A2</object-id><label>Figures 13–21.</label><caption><p>Adults of <italic><tp:taxon-name><tp:taxon-name-part taxon-name-part-type="genus" reg="Ecpyrrhorrhoe">Ecpyrrhorrhoe</tp:taxon-name-part></tp:taxon-name></italic> spp. <bold>13</bold><italic><tp:taxon-name><tp:taxon-name-part taxon-name-part-type="genus" reg="Ecpyrrhorrhoe">E.</tp:taxon-name-part><tp:taxon-name-part taxon-name-part-type="species" reg="rosisquama">rosisquama</tp:taxon-name-part></tp:taxon-name></italic>, sp. nov., holotype, male (Yunnan) <bold>14</bold><italic><tp:taxon-name><tp:taxon-name-part taxon-name-part-type="genus" reg="Ecpyrrhorrhoe">E.</tp:taxon-name-part><tp:taxon-name-part taxon-name-part-type="species" reg="exigistria">exigistria</tp:taxon-name-part></tp:taxon-name></italic>, sp. nov., holotype, male (Yunnan) <bold>15</bold><italic><tp:taxon-name><tp:taxon-name-part taxon-name-part-type="genus" reg="Ecpyrrhorrhoe">E.</tp:taxon-name-part><tp:taxon-name-part taxon-name-part-type="species" reg="digitaliformis">digitaliformis</tp:taxon-name-part></tp:taxon-name></italic>, male (Guizhou) <bold>16</bold><italic><tp:taxon-name><tp:taxon-name-part taxon-name-part-type="genus" reg="Ecpyrrhorrhoe">E.</tp:taxon-name-part><tp:taxon-name-part taxon-name-part-type="species" reg="brevis">brevis</tp:taxon-name-part></tp:taxon-name></italic>, sp. nov., paratype, male (Guangdong) <bold>17</bold><italic><tp:taxon-name><tp:taxon-name-part taxon-name-part-type="genus" reg="Ecpyrrhorrhoe">E.</tp:taxon-name-part><tp:taxon-name-part taxon-name-part-type="species" reg="puralis">puralis</tp:taxon-name-part></tp:taxon-name></italic>, male (Hainan) <bold>18</bold><italic><tp:taxon-name><tp:taxon-name-part taxon-name-part-type="genus" reg="Ecpyrrhorrhoe">E.</tp:taxon-name-part><tp:taxon-name-part taxon-name-part-type="species" reg="rubellalis">rubellalis</tp:taxon-name-part></tp:taxon-name></italic>, male (Hainan) <bold>19</bold><italic><tp:taxon-name><tp:taxon-name-part taxon-name-part-type="genus" reg="Ecpyrrhorrhoe">E.</tp:taxon-name-part><tp:taxon-name-part taxon-name-part-type="species" reg="longispinalis">longispinalis</tp:taxon-name-part></tp:taxon-name></italic>, sp. nov., holotype, male (Hunan) <bold>20</bold><italic><tp:taxon-name><tp:taxon-name-part taxon-name-part-type="genus" reg="Ecpyrrhorrhoe">E.</tp:taxon-name-part><tp:taxon-name-part taxon-name-part-type="species" reg="celatalis">celatalis</tp:taxon-name-part></tp:taxon-name></italic>, male (Yunnan) <bold>21</bold><italic><tp:taxon-name><tp:taxon-name-part taxon-name-part-type="genus" reg="Ecpyrrhorrhoe">E.</tp:taxon-name-part><tp:taxon-name-part taxon-name-part-type="species" reg="biaculeiformis">biaculeiformis</tp:taxon-name-part></tp:taxon-name></italic>, female (Anhui). Scale bars: 5.0 mm.</p></caption><graphic xmlns:xlink="http://www.w3.org/1999/xlink" xlink:href="zookeys-1090-001-g004.jpg" position="float" orientation="portrait" xlink:type="simple" id="oo_662138.jpg"><uri content-type="original_file" xlink:type="simple">https://binary.pensoft.net/fig/662138</uri></graphic></fig><fig id="F9" position="float" orientation="portrait"><object-id xmlns:xlink="http://www.w3.org/1999/xlink" content-type="doi" xlink:type="simple">10.3897/zookeys.1090.78442.figures44-49</object-id><object-id xmlns:xlink="http://www.w3.org/1999/xlink" content-type="arpha" xlink:type="simple">D4989427-8609-5526-9528-7DF379746A12</object-id><label>Figures 44–49.</label><caption><p>Female genitalia of <italic><tp:taxon-name><tp:taxon-name-part taxon-name-part-type="genus" reg="Ecpyrrhorrhoe">Ecpyrrhorrhoe</tp:taxon-name-part></tp:taxon-name></italic> spp. <bold>44</bold><italic><tp:taxon-name><tp:taxon-name-part taxon-name-part-type="genus" reg="Ecpyrrhorrhoe">E.</tp:taxon-name-part><tp:taxon-name-part taxon-name-part-type="species" reg="rosisquama">rosisquama</tp:taxon-name-part></tp:taxon-name></italic> sp. nov., paratype, Yunnan (genitalia slide No. SYSU0262) <bold>45</bold><italic><tp:taxon-name><tp:taxon-name-part taxon-name-part-type="genus" reg="Ecpyrrhorrhoe">E.</tp:taxon-name-part><tp:taxon-name-part taxon-name-part-type="species" reg="exigistria">exigistria</tp:taxon-name-part></tp:taxon-name></italic> sp. nov., paratype, Jiangxi (genitalia slide No. SYSU0276) <bold>46</bold><italic><tp:taxon-name><tp:taxon-name-part taxon-name-part-type="genus" reg="Ecpyrrhorrhoe">E.</tp:taxon-name-part><tp:taxon-name-part taxon-name-part-type="species" reg="digitaliformis">digitaliformis</tp:taxon-name-part></tp:taxon-name></italic> (genitalia slide No. SYSU0274) <bold>47</bold><italic><tp:taxon-name><tp:taxon-name-part taxon-name-part-type="genus" reg="Ecpyrrhorrhoe">E.</tp:taxon-name-part><tp:taxon-name-part taxon-name-part-type="species" reg="brevis">brevis</tp:taxon-name-part></tp:taxon-name></italic> sp. nov., paratype, Guangdong (genitalia slide No. SYSU1533) <bold>48</bold><italic><tp:taxon-name><tp:taxon-name-part taxon-name-part-type="genus" reg="Ecpyrrhorrhoe">E.</tp:taxon-name-part><tp:taxon-name-part taxon-name-part-type="species" reg="puralis">puralis</tp:taxon-name-part></tp:taxon-name></italic>, Jiangxi (genitalia slide No. SYSU0216) <bold>49</bold><italic><tp:taxon-name><tp:taxon-name-part taxon-name-part-type="genus" reg="Ecpyrrhorrhoe">E.</tp:taxon-name-part><tp:taxon-name-part taxon-name-part-type="species" reg="rubellalis">rubellalis</tp:taxon-name-part></tp:taxon-name></italic>, Hainan (genitalia slide No. SYSU0243). Scale bars: 1.0 mm.</p></caption><graphic xmlns:xlink="http://www.w3.org/1999/xlink" xlink:href="zookeys-1090-001-g009.jpg" position="float" orientation="portrait" xlink:type="simple" id="oo_662143.jpg"><uri content-type="original_file" xlink:type="simple">https://binary.pensoft.net/fig/662143</uri></graphic></fig></tp:treatment-sec><ref-list><ref id="B21"><mixed-citation xmlns:xlink="http://www.w3.org/1999/xlink" xlink:type="simple"><person-group><name name-style="western"><surname>Snellen</surname><given-names>PCT</given-names></name></person-group> (<year>1890</year>) A catalogue of the <tp:taxon-name><tp:taxon-name-part taxon-name-part-type="section">Pyralidina</tp:taxon-name-part></tp:taxon-name> of Sikkim collected by Henry J. Elwes and the late Otto Möller, with notes by H. J. Elwes. Transactions of the Entomological Society of London 557–647. [pls 19–20] <ext-link xlink:type="simple" ext-link-type="doi" xlink:href="10.1111/j.1365-2311.1890.tb03031.x">https://doi.org/10.1111/j.1365-2311.1890.tb03031.x</ext-link></mixed-citation></ref></ref-list></tp:taxon-treatment>
