# Supplementary material for: ﻿A revision of the genus Ecpyrrhorrhoe Hübner, 1825 from China based on morphology and molecular data, with descriptions of five new species (Lepidoptera, Crambidae, Pyraustinae)
Source: Zookeys. 2022 Mar 23;1090:1–44. doi: 10.3897/zookeys.1090.78442 (PMC8967814; doi:10.3897/zookeys.1090.78442)
Supplement: XML Treatment for Ecpyrrhorrhoe longispinalis [file zookeys.1090.78442-treatment16.xml]

<!DOCTYPE tp:taxon-treatment
  PUBLIC "-//TaxonX//DTD Taxonomic Treatment Publishing DTD v0 20100105//EN" "tax-treatment-NSO.dtd">
<tp:taxon-treatment xmlns:tp="http://www.plazi.org/taxpub"><tp:treatment-meta><kwd-group><label>Taxon classification</label><kwd>
              <named-content content-type="kingdom">Animalia</named-content>
            </kwd><kwd>
              <named-content content-type="order">Lepidoptera</named-content>
            </kwd><kwd>
              <named-content content-type="family">Crambidae</named-content>
            </kwd></kwd-group><mixed-citation publication-type="journal"><person-group><name><surname>Xiang</surname><given-names>Lanbin</given-names></name><name><surname>Chen</surname><given-names>Kai</given-names></name><name><surname>Chen</surname><given-names>Xiaohua</given-names></name><name><surname>Duan</surname><given-names>Yongjiang</given-names></name><name><surname>Zhang</surname><given-names>Dandan</given-names></name></person-group><article-title>﻿A revision of the genus <italic><tp:taxon-name><tp:taxon-name-part taxon-name-part-type="genus" reg="Ecpyrrhorrhoe">Ecpyrrhorrhoe</tp:taxon-name-part></tp:taxon-name></italic> Hübner, 1825 from China based on morphology and molecular data, with descriptions of five new species (<tp:taxon-name><tp:taxon-name-part taxon-name-part-type="order">Lepidoptera</tp:taxon-name-part></tp:taxon-name>, <tp:taxon-name><tp:taxon-name-part taxon-name-part-type="family">Crambidae</tp:taxon-name-part></tp:taxon-name>, <tp:taxon-name><tp:taxon-name-part taxon-name-part-type="subfamily">Pyraustinae</tp:taxon-name-part></tp:taxon-name>)</article-title><source>Zookeys</source><day>23</day><month>03</month><year>2022</year><volume>1090</volume><fpage>1</fpage><lpage>44</lpage><pub-id pub-id-type="doi">10.3897/zookeys.1090.78442</pub-id></mixed-citation></tp:treatment-meta><tp:nomenclature><label>﻿</label><tp:taxon-name>
            <object-id xmlns:xlink="http://www.w3.org/1999/xlink" content-type="arpha" xlink:type="simple">C14479A9-D981-524C-8084-F65C7D6F5D09</object-id>
            <tp:taxon-name-part taxon-name-part-type="genus" reg="Ecpyrrhorrhoe">Ecpyrrhorrhoe</tp:taxon-name-part>
            <tp:taxon-name-part taxon-name-part-type="species" reg="longispinalis">longispinalis</tp:taxon-name-part>
            <object-id xmlns:xlink="http://www.w3.org/1999/xlink" content-type="zoobank" xlink:type="simple">http://zoobank.org/746AB7EC-3DED-43A3-8EDE-DBB26AB448A1</object-id>
          </tp:taxon-name><tp:taxon-authority>Zhang &amp; Xiang</tp:taxon-authority><tp:taxon-status xmlns:xlink="http://www.w3.org/1999/xlink" xlink:type="simple">sp. nov.</tp:taxon-status><xref ref-type="fig" rid="F4">Figs 19</xref><xref ref-type="fig" rid="F7">, 35</xref><xref ref-type="fig" rid="F10">, 50</xref></tp:nomenclature><tp:treatment-sec sec-type="diagnosis" id="SECID0EEPBK"><title>Diagnosis.</title><p><italic><tp:taxon-name><tp:taxon-name-part taxon-name-part-type="genus" reg="Ecpyrrhorrhoe">Ecpyrrhorrhoe</tp:taxon-name-part><tp:taxon-name-part taxon-name-part-type="species" reg="longispinalis">longispinalis</tp:taxon-name-part></tp:taxon-name></italic> can be distinguished from <italic><tp:taxon-name><tp:taxon-name-part taxon-name-part-type="genus" reg="Ecpyrrhorrhoe">E.</tp:taxon-name-part><tp:taxon-name-part taxon-name-part-type="species" reg="digitaliformis">digitaliformis</tp:taxon-name-part></tp:taxon-name></italic> and <italic><tp:taxon-name><tp:taxon-name-part taxon-name-part-type="genus" reg="Ecpyrrhorrhoe">E.</tp:taxon-name-part><tp:taxon-name-part taxon-name-part-type="species" reg="puralis">puralis</tp:taxon-name-part></tp:taxon-name></italic> in the male genitalia (Fig. <xref ref-type="fig" rid="F7">35</xref>) by the valva gradually broadening to the sub-apex, a hook-shaped sella, a small, sclerotized, ball-shaped sclerite bearing two small spines on opposite sides on the anellus; in the female genitalia (Fig. <xref ref-type="fig" rid="F10">50</xref>) by the antrum without sclerotized processes or triangular, wrinkled sclerites.</p></tp:treatment-sec><tp:treatment-sec sec-type="description" id="SECID0ETQBK"><title>Description</title><p>(Fig. <xref ref-type="fig" rid="F4">19</xref>). <bold>Head.</bold> Frons pale yellow, with white lateral bands. Vertex pale yellow. Labial palpus dark yellow, contrastingly white at base ventrally. Maxillary palpus dark yellow, pale terminally. <bold>Thorax.</bold> Dorsal side dark yellow or yellowish brown, ventral side white. Legs white to pale yellow. <bold>Wings.</bold> Forewing length: 9.0–13.0 mm. Forewing bright yellow, termen moderately arched; antemedial line fulvous, outwardly curved from 1/4 of costa to 1/3 of posterior margin; orbicular stigma dot-shaped, small, sometimes indistinct; reniform stigma comma-shaped, concave; postmedial line from anterior 3/4 distinctively curved to middle of CuA<sub>1</sub>, then bending to 1/3 of CuA<sub>2</sub>, and finally undulated to 2/3 of posterior margin; terminal line and fringe bright yellow. Hindwing yellow, costal area white, postmedial line fulvous, slightly dentate curved, outward from 2/3 of M<sub>1</sub> to 1/2 of CuA<sub>1</sub>, arc-shaped, then bending inward along CuA<sub>1</sub>, reaching discocellular, then undulated to 2/3 of posterior margin; terminal line and fringe as in forewing. <bold>Abdomen.</bold> Pale yellow dorsally, black on distal part, white ventrally.</p></tp:treatment-sec><tp:treatment-sec sec-type="Male genitalia" id="SECID0EPRBK"><title>Male genitalia</title><p><bold>(Fig. <xref ref-type="fig" rid="F7">35</xref>).</bold> Uncus relatively thick, with basal half nearly triangular and naked. Valva curved and slowly broadening to rounded apex, with maximal width at sub-apex; sella hook-shaped with basal half densely setose; sacculus with distal 3/5 inflated into a triangular, rounded protrusion. Juxta with basal margin concave, distal half bifid into stout and pointed arms; anellus bearing a small and sclerotized ball, with two small spines on opposite sides (attached to distal end of phallus in Fig. <xref ref-type="fig" rid="F7">35</xref>). Saccus rounded triangular. Phallus long and slightly curved, cornuti presented as a long sclerite and a long and strong spine on apical end.</p></tp:treatment-sec><tp:treatment-sec sec-type="Female genitalia" id="SECID0EASBK"><title>Female genitalia</title><p><bold>(Fig. <xref ref-type="fig" rid="F10">50</xref>).</bold> Anterior apophysis ~ 2× length of posterior apophysis. Lamella postvaginalis presented as a nearly trapezoidal sclerite. Antrum cup-shaped, strongly sclerotized, decorated with lots of small spines, those spines forming a circle, with a thumb-shaped, sclerotized process on the side of circle; colliculum narrow and moderately long; ductus seminalis connecting to anterior end of colliculum and with a short sclerite located opposite to colliculum; ductus bursae slender, length ~ 2× as long as diameter of corpus bursae, basal 1/3 bearing a slim sclerite. Corpus bursae globular; rhomboid signum with maximal length almost 1/3 as long as diameter of corpus bursae; second (posterior) signum nearly V-shaped bearing sparse and long spines.</p></tp:treatment-sec><tp:treatment-sec sec-type="material" id="SECID0ENSBK"><title>Material examined.</title><p><bold><italic>Holotype</italic></bold> ♂, <bold>China: Hunan</bold>: Zhupo Village, Huitong, 23.VIII.2012, Li Jinwei, Chen Xiaohua leg., genitalia slide No. CXH12194 (<abbrev xmlns:xlink="http://www.w3.org/1999/xlink" xlink:title="Museum of Biology, Sun Yat-sen University, Guangzhou, China" id="ABBRID0E1SBK" xlink:type="simple">SYSBM</abbrev>). <bold><italic>Paratypes</italic>: China: Hubei</bold>: 1♀, Taohuachong, Mt. Dabieshan, <named-content xmlns:xlink="http://www.w3.org/1999/xlink" content-type="dwc:verbatimCoordinates" xlink:type="simple"><named-content content-type="geo-json" specific-use="{&#34;type&#34;:&#34;Point&#34;,&#34;coordinates&#34;:[116.190000,30.590000]}" id="NCID0EFTBK" xlink:type="simple">30.59°N, 116.19°E</named-content></named-content>, alt. 661 m, 24.VI.2014, Chen Xiaohua, Pan Chang leg., genitalia slide No. SYSU1541; <bold>Hunan</bold>: 1♂1♀, same data as holotype, genitalia slide No. SYSU0301 (♂, molecular voucher No. LEP0401), CXH12200 (♀, molecular voucher No. LEP0058).</p></tp:treatment-sec><tp:treatment-sec sec-type="distribution" id="SECID0EMTBK"><title>Distribution.</title><p>China (Hubei, Hunan).</p></tp:treatment-sec><tp:treatment-sec sec-type="etymology" id="SECID0ERTBK"><title>Etymology.</title><p>The specific name is derived from the combination of Latin <italic>long</italic>- and <italic>spinalis</italic> (= with spine), referring to the vesica with a long and thick spine.</p></tp:treatment-sec><tp:treatment-sec><!--Section generated to contain objects referenced in tp:taxon-treatment.--><fig id="F4" position="float" orientation="portrait"><object-id xmlns:xlink="http://www.w3.org/1999/xlink" content-type="doi" xlink:type="simple">10.3897/zookeys.1090.78442.figures13-21</object-id><object-id xmlns:xlink="http://www.w3.org/1999/xlink" content-type="arpha" xlink:type="simple">21515EE2-1589-5A53-ABF1-4876272FE3A2</object-id><label>Figures 13–21.</label><caption><p>Adults of <italic><tp:taxon-name><tp:taxon-name-part taxon-name-part-type="genus" reg="Ecpyrrhorrhoe">Ecpyrrhorrhoe</tp:taxon-name-part></tp:taxon-name></italic> spp. <bold>13</bold><italic><tp:taxon-name><tp:taxon-name-part taxon-name-part-type="genus" reg="Ecpyrrhorrhoe">E.</tp:taxon-name-part><tp:taxon-name-part taxon-name-part-type="species" reg="rosisquama">rosisquama</tp:taxon-name-part></tp:taxon-name></italic>, sp. nov., holotype, male (Yunnan) <bold>14</bold><italic><tp:taxon-name><tp:taxon-name-part taxon-name-part-type="genus" reg="Ecpyrrhorrhoe">E.</tp:taxon-name-part><tp:taxon-name-part taxon-name-part-type="species" reg="exigistria">exigistria</tp:taxon-name-part></tp:taxon-name></italic>, sp. nov., holotype, male (Yunnan) <bold>15</bold><italic><tp:taxon-name><tp:taxon-name-part taxon-name-part-type="genus" reg="Ecpyrrhorrhoe">E.</tp:taxon-name-part><tp:taxon-name-part taxon-name-part-type="species" reg="digitaliformis">digitaliformis</tp:taxon-name-part></tp:taxon-name></italic>, male (Guizhou) <bold>16</bold><italic><tp:taxon-name><tp:taxon-name-part taxon-name-part-type="genus" reg="Ecpyrrhorrhoe">E.</tp:taxon-name-part><tp:taxon-name-part taxon-name-part-type="species" reg="brevis">brevis</tp:taxon-name-part></tp:taxon-name></italic>, sp. nov., paratype, male (Guangdong) <bold>17</bold><italic><tp:taxon-name><tp:taxon-name-part taxon-name-part-type="genus" reg="Ecpyrrhorrhoe">E.</tp:taxon-name-part><tp:taxon-name-part taxon-name-part-type="species" reg="puralis">puralis</tp:taxon-name-part></tp:taxon-name></italic>, male (Hainan) <bold>18</bold><italic><tp:taxon-name><tp:taxon-name-part taxon-name-part-type="genus" reg="Ecpyrrhorrhoe">E.</tp:taxon-name-part><tp:taxon-name-part taxon-name-part-type="species" reg="rubellalis">rubellalis</tp:taxon-name-part></tp:taxon-name></italic>, male (Hainan) <bold>19</bold><italic><tp:taxon-name><tp:taxon-name-part taxon-name-part-type="genus" reg="Ecpyrrhorrhoe">E.</tp:taxon-name-part><tp:taxon-name-part taxon-name-part-type="species" reg="longispinalis">longispinalis</tp:taxon-name-part></tp:taxon-name></italic>, sp. nov., holotype, male (Hunan) <bold>20</bold><italic><tp:taxon-name><tp:taxon-name-part taxon-name-part-type="genus" reg="Ecpyrrhorrhoe">E.</tp:taxon-name-part><tp:taxon-name-part taxon-name-part-type="species" reg="celatalis">celatalis</tp:taxon-name-part></tp:taxon-name></italic>, male (Yunnan) <bold>21</bold><italic><tp:taxon-name><tp:taxon-name-part taxon-name-part-type="genus" reg="Ecpyrrhorrhoe">E.</tp:taxon-name-part><tp:taxon-name-part taxon-name-part-type="species" reg="biaculeiformis">biaculeiformis</tp:taxon-name-part></tp:taxon-name></italic>, female (Anhui). Scale bars: 5.0 mm.</p></caption><graphic xmlns:xlink="http://www.w3.org/1999/xlink" xlink:href="zookeys-1090-001-g004.jpg" position="float" orientation="portrait" xlink:type="simple" id="oo_662138.jpg"><uri content-type="original_file" xlink:type="simple">https://binary.pensoft.net/fig/662138</uri></graphic></fig><fig id="F7" position="float" orientation="portrait"><object-id xmlns:xlink="http://www.w3.org/1999/xlink" content-type="doi" xlink:type="simple">10.3897/zookeys.1090.78442.figures34-37</object-id><object-id xmlns:xlink="http://www.w3.org/1999/xlink" content-type="arpha" xlink:type="simple">0FBDDB59-A6F5-5BB6-9192-7934F1D885E9</object-id><label>Figures 34–37.</label><caption><p>Male genitalia of <italic><tp:taxon-name><tp:taxon-name-part taxon-name-part-type="genus" reg="Ecpyrrhorrhoe">Ecpyrrhorrhoe</tp:taxon-name-part></tp:taxon-name></italic> spp., with enlarged detail of juxta (right) <bold>34</bold><italic><tp:taxon-name><tp:taxon-name-part taxon-name-part-type="genus" reg="Ecpyrrhorrhoe">E.</tp:taxon-name-part><tp:taxon-name-part taxon-name-part-type="species" reg="rubellalis">rubellalis</tp:taxon-name-part></tp:taxon-name></italic>, Hainan (genitalia slide No. SYSU0230) <bold>35</bold><italic><tp:taxon-name><tp:taxon-name-part taxon-name-part-type="genus" reg="Ecpyrrhorrhoe">E.</tp:taxon-name-part><tp:taxon-name-part taxon-name-part-type="species" reg="longispinalis">longispinalis</tp:taxon-name-part></tp:taxon-name></italic> sp. nov., holotype, Hunan (genitalia slide No. CXH12194) <bold>36</bold><italic><tp:taxon-name><tp:taxon-name-part taxon-name-part-type="genus" reg="Ecpyrrhorrhoe">E.</tp:taxon-name-part><tp:taxon-name-part taxon-name-part-type="species" reg="celatalis">celatalis</tp:taxon-name-part></tp:taxon-name></italic>, Hainan (genitalia slide No. SYSU0242) <bold>37</bold><italic><tp:taxon-name><tp:taxon-name-part taxon-name-part-type="genus" reg="Ecpyrrhorrhoe">E.</tp:taxon-name-part><tp:taxon-name-part taxon-name-part-type="species" reg="biaculeiformis">biaculeiformis</tp:taxon-name-part></tp:taxon-name></italic>, Fujian (genitalia slide No. SYSU0261). Scale bars: 1.0 mm.</p></caption><graphic xmlns:xlink="http://www.w3.org/1999/xlink" xlink:href="zookeys-1090-001-g007.jpg" position="float" orientation="portrait" xlink:type="simple" id="oo_662141.jpg"><uri content-type="original_file" xlink:type="simple">https://binary.pensoft.net/fig/662141</uri></graphic></fig><fig id="F10" position="float" orientation="portrait"><object-id xmlns:xlink="http://www.w3.org/1999/xlink" content-type="doi" xlink:type="simple">10.3897/zookeys.1090.78442.figures50-52</object-id><object-id xmlns:xlink="http://www.w3.org/1999/xlink" content-type="arpha" xlink:type="simple">F9DF610D-739C-51E9-89A4-A40B3A22B3AE</object-id><label>Figures 50–52.</label><caption><p>Female genitalia of <italic><tp:taxon-name><tp:taxon-name-part taxon-name-part-type="genus" reg="Ecpyrrhorrhoe">Ecpyrrhorrhoe</tp:taxon-name-part></tp:taxon-name></italic> spp. <bold>50</bold><italic><tp:taxon-name><tp:taxon-name-part taxon-name-part-type="genus" reg="Ecpyrrhorrhoe">E.</tp:taxon-name-part><tp:taxon-name-part taxon-name-part-type="species" reg="longispinalis">longispinalis</tp:taxon-name-part></tp:taxon-name></italic> sp. nov., paratype, Hunan (genitalia slide No. CXH12200) <bold>51</bold><italic><tp:taxon-name><tp:taxon-name-part taxon-name-part-type="genus" reg="Ecpyrrhorrhoe">E.</tp:taxon-name-part><tp:taxon-name-part taxon-name-part-type="species" reg="celatalis">celatalis</tp:taxon-name-part></tp:taxon-name></italic>, Fujian (genitalia slide No. ZDD12028) <bold>52</bold><italic><tp:taxon-name><tp:taxon-name-part taxon-name-part-type="genus" reg="Ecpyrrhorrhoe">E.</tp:taxon-name-part><tp:taxon-name-part taxon-name-part-type="species" reg="biaculeiformis">biaculeiformis</tp:taxon-name-part></tp:taxon-name></italic> (genitalia slide No. CXH12217). Scale bars: 1.0 mm.</p></caption><graphic xmlns:xlink="http://www.w3.org/1999/xlink" xlink:href="zookeys-1090-001-g010.jpg" position="float" orientation="portrait" xlink:type="simple" id="oo_662144.jpg"><uri content-type="original_file" xlink:type="simple">https://binary.pensoft.net/fig/662144</uri></graphic></fig></tp:treatment-sec></tp:taxon-treatment>
