# Supplementary material for: ﻿A revision of the genus Ecpyrrhorrhoe Hübner, 1825 from China based on morphology and molecular data, with descriptions of five new species (Lepidoptera, Crambidae, Pyraustinae)
Source: Zookeys. 2022 Mar 23;1090:1–44. doi: 10.3897/zookeys.1090.78442 (PMC8967814; doi:10.3897/zookeys.1090.78442)
Supplement: XML Treatment for Ecpyrrhorrhoe biaculeiformis [file zookeys.1090.78442-treatment18.xml]

<!DOCTYPE tp:taxon-treatment
  PUBLIC "-//TaxonX//DTD Taxonomic Treatment Publishing DTD v0 20100105//EN" "tax-treatment-NSO.dtd">
<tp:taxon-treatment xmlns:tp="http://www.plazi.org/taxpub"><tp:treatment-meta><kwd-group><label>Taxon classification</label><kwd>
              <named-content content-type="kingdom">Animalia</named-content>
            </kwd><kwd>
              <named-content content-type="order">Lepidoptera</named-content>
            </kwd><kwd>
              <named-content content-type="family">Crambidae</named-content>
            </kwd></kwd-group><mixed-citation publication-type="journal"><person-group><name><surname>Xiang</surname><given-names>Lanbin</given-names></name><name><surname>Chen</surname><given-names>Kai</given-names></name><name><surname>Chen</surname><given-names>Xiaohua</given-names></name><name><surname>Duan</surname><given-names>Yongjiang</given-names></name><name><surname>Zhang</surname><given-names>Dandan</given-names></name></person-group><article-title>﻿A revision of the genus <italic><tp:taxon-name><tp:taxon-name-part taxon-name-part-type="genus" reg="Ecpyrrhorrhoe">Ecpyrrhorrhoe</tp:taxon-name-part></tp:taxon-name></italic> Hübner, 1825 from China based on morphology and molecular data, with descriptions of five new species (<tp:taxon-name><tp:taxon-name-part taxon-name-part-type="order">Lepidoptera</tp:taxon-name-part></tp:taxon-name>, <tp:taxon-name><tp:taxon-name-part taxon-name-part-type="family">Crambidae</tp:taxon-name-part></tp:taxon-name>, <tp:taxon-name><tp:taxon-name-part taxon-name-part-type="subfamily">Pyraustinae</tp:taxon-name-part></tp:taxon-name>)</article-title><source>Zookeys</source><day>23</day><month>03</month><year>2022</year><volume>1090</volume><fpage>1</fpage><lpage>44</lpage><pub-id pub-id-type="doi">10.3897/zookeys.1090.78442</pub-id></mixed-citation></tp:treatment-meta><tp:nomenclature><label>﻿</label><tp:taxon-name>
            <object-id xmlns:xlink="http://www.w3.org/1999/xlink" content-type="arpha" xlink:type="simple">0AAD95CA-EF91-5076-9009-415087D2FDCA</object-id>
            <tp:taxon-name-part taxon-name-part-type="genus" reg="Ecpyrrhorrhoe">Ecpyrrhorrhoe</tp:taxon-name-part>
            <tp:taxon-name-part taxon-name-part-type="species" reg="biaculeiformis">biaculeiformis</tp:taxon-name-part>
            <object-id xmlns:xlink="http://www.w3.org/1999/xlink" content-type="zoobank" xlink:type="simple">http://zoobank.org/669B6A2F-ED99-4B4B-A145-5DED918C2DFE</object-id>
          </tp:taxon-name><tp:taxon-authority>Zhang, Li &amp; Wang, 2004</tp:taxon-authority><xref ref-type="fig" rid="F4">Figs 21</xref><xref ref-type="fig" rid="F7">, 37</xref><xref ref-type="fig" rid="F10">, 52</xref><tp:nomenclature-citation-list><tp:nomenclature-citation><tp:taxon-name>
                <tp:taxon-name-part taxon-name-part-type="genus" reg="Ecpyrrhorrhoe">Ecpyrrhorrhoe</tp:taxon-name-part>
                <tp:taxon-name-part taxon-name-part-type="species" reg="biaculeiformis">biaculeiformis</tp:taxon-name-part>
              </tp:taxon-name><comment>Zhang, Li &amp; Wang, 2004: 317.</comment></tp:nomenclature-citation></tp:nomenclature-citation-list></tp:nomenclature><tp:treatment-sec sec-type="diagnosis" id="SECID0ETICK"><title>Diagnosis.</title><p>Forewing length: 12.0–16.0 mm. <italic><tp:taxon-name><tp:taxon-name-part taxon-name-part-type="genus" reg="Ecpyrrhorrhoe">Ecpyrrhorrhoe</tp:taxon-name-part><tp:taxon-name-part taxon-name-part-type="species" reg="biaculeiformis">biaculeiformis</tp:taxon-name-part></tp:taxon-name></italic> is similar to <italic><tp:taxon-name><tp:taxon-name-part taxon-name-part-type="genus" reg="Ecpyrrhorrhoe">E.</tp:taxon-name-part><tp:taxon-name-part taxon-name-part-type="species" reg="puralis">puralis</tp:taxon-name-part></tp:taxon-name></italic> in habitus, but can be distinguished by the much larger size and much paler coloration (Fig. <xref ref-type="fig" rid="F4">21</xref>), in the male genitalia (Fig. <xref ref-type="fig" rid="F7">37</xref>) by the width of valva relatively even or slowly widening distally, a sella with the basal part bearing 4 spines on the apex and with a distal process, the narrow and short juxta with distal half bifid, the anellus with two separate spines (attached to distal end of phallus in Fig. <xref ref-type="fig" rid="F7">37</xref>); in the female genitalia (Fig. <xref ref-type="fig" rid="F10">52</xref>) by the antrum bearing a pair of nearly triangular and wrinkled sclerites at posterior margin, and the short sclerite of ductus bursae ~ 2/5 of its length.</p></tp:treatment-sec><tp:treatment-sec sec-type="material" id="SECID0E6JCK"><title>Material examined.</title><p><bold><italic>Holotype</italic></bold> ♂, <bold>China: Guizhou</bold>: Mt. Fanjingshan, <named-content xmlns:xlink="http://www.w3.org/1999/xlink" content-type="dwc:verbatimCoordinates" xlink:type="simple"><named-content content-type="geo-json" specific-use="{&#34;type&#34;:&#34;Point&#34;,&#34;coordinates&#34;:[108.410000,27.550000]}" id="NCID0EPKCK" xlink:type="simple">27.55°N, 108.41°E</named-content></named-content>, alt. 1300 m, 2.VIII.2001, Li Houhun, Wang Xinpu Leg., genitalia slide No. ZDD02119 (<named-content xmlns:xlink="http://www.w3.org/1999/xlink" content-type="dwc:institutional_code" xlink:type="simple">NKU</named-content>).</p></tp:treatment-sec><tp:treatment-sec sec-type="material" id="SECID0EYKCK"><title>Other material examined.</title><p><bold>China: Anhui</bold>: 2♂1♀, Tangkou, Mt. Huangshan, <named-content xmlns:xlink="http://www.w3.org/1999/xlink" content-type="dwc:verbatimCoordinates" xlink:type="simple"><named-content content-type="geo-json" specific-use="{&#34;type&#34;:&#34;Point&#34;,&#34;coordinates&#34;:[118.110000,30.050000]}" id="NCID0EDLCK" xlink:type="simple">30.05°N, 118.11°E</named-content></named-content>, alt. 580 m, 19–20.IX.2012, Yang Lijun leg., genitalia slide No.SYSU1515(♂), CXH12205 (♀, molecular voucher No. LEP0397); <bold>Fujian</bold>: 1♂, Tongmu, Mt. Wuyishan, <named-content xmlns:xlink="http://www.w3.org/1999/xlink" content-type="dwc:verbatimCoordinates" xlink:type="simple"><named-content content-type="geo-json" specific-use="{&#34;type&#34;:&#34;Point&#34;,&#34;coordinates&#34;:[117.680000,27.750000]}" id="NCID0ENLCK" xlink:type="simple">27.75°N, 117.68°E</named-content></named-content>, alt. 759 m, 19.V.2012, Li Jinwei leg., genitalia slide No. SYSU0261; <bold>Guangdong</bold>: 2♂1♀, Heishiding, Fengkai, 7.V, 9.X.2010, 1.V, 5.IX, 5.X.2011, Zhang Dandan, Tong Bo, Chen Haidong, Jin Zhenyu, Li Yun leg., genitalia slide No. CXH12171 (♂), CXH12184 (♂), CXH12204 (♀); 1♂, Lianping, 12.VIII.2009, Zeng Yanyi leg., genitalia slide No. CXH12202; 1♂1♀, Mt. Nankunshan, Huizhou, 16.VII.2003, Zhang Dandan, Li Zhiqiang leg., genitalia slide No. ZDD03019 (♀), ZDD03020 (♂); <bold>Guangxi</bold>: 5♂2♀, Gaozhai Village, Xing’an, 28.VIII.2011, Zhang Dandan, Li Jinwei leg., genitalia slide No. SYSU0204(♂), CXH12168(♂); 1♂, Anjiangping Natural Reserve, <named-content xmlns:xlink="http://www.w3.org/1999/xlink" content-type="dwc:verbatimCoordinates" xlink:type="simple"><named-content content-type="geo-json" specific-use="{&#34;type&#34;:&#34;Point&#34;,&#34;coordinates&#34;:[109.930000,25.560000]}" id="NCID0EZLCK" xlink:type="simple">25.56°N, 109.93°E</named-content></named-content>, alt. 1751 m, 10.VII.2013, Chen Xiaohua leg.; 1♀, Yinshan Natural Reserve, Jinxiu, 2<named-content xmlns:xlink="http://www.w3.org/1999/xlink" content-type="dwc:verbatimCoordinates" xlink:type="simple"><named-content content-type="geo-json" specific-use="{&#34;type&#34;:&#34;Point&#34;,&#34;coordinates&#34;:[110.210000,4.150000]}" id="NCID0EBMCK" xlink:type="simple">4.15° N, 110.21°E</named-content></named-content>, alt. 1464 m, 8.VII.2013, Chen Xiaohua leg.; <bold>Guizhou</bold>: 1♀, Maolan Reserve, 1.IX.2011, Li Jinwei leg., genitalia slide No. CXH12199; 1♂, Taojiang, Leishan, 27.VIII.2012, Li Jinwei, Chen Xiaohua leg.; 1♂, Weng’ang, Maolan Reserve, Libo, <named-content xmlns:xlink="http://www.w3.org/1999/xlink" content-type="dwc:verbatimCoordinates" xlink:type="simple"><named-content content-type="geo-json" specific-use="{&#34;type&#34;:&#34;Point&#34;,&#34;coordinates&#34;:[107.900000,25.250000]}" id="NCID0ELMCK" xlink:type="simple">25.25°N, 107.90°E</named-content></named-content>, alt. 814 m, 25.VII.2015, Chen Kai leg., genitalia slide No. SYSU0255; <bold>Hubei</bold>: 2♀, Maoping Village, Wufeng, <named-content xmlns:xlink="http://www.w3.org/1999/xlink" content-type="dwc:verbatimCoordinates" xlink:type="simple"><named-content content-type="geo-json" specific-use="{&#34;type&#34;:&#34;Point&#34;,&#34;coordinates&#34;:[110.400000,30.080000]}" id="NCID0EVMCK" xlink:type="simple">30.08°N, 110.40°E</named-content></named-content>, alt. 1175 m, 11.IX.2012, Li Jinwei leg.; 1♂, Qingtaiguan, Luotian, <named-content xmlns:xlink="http://www.w3.org/1999/xlink" content-type="dwc:verbatimCoordinates" xlink:type="simple"><named-content content-type="geo-json" specific-use="{&#34;type&#34;:&#34;Point&#34;,&#34;coordinates&#34;:[115.410000,31.110000]}" id="NCID0E4MCK" xlink:type="simple">31.11°N, 115.41°E</named-content></named-content>, alt. 524 m, 2.VII.2014, Liu Zhenhua, Pan Chang leg.; 1♂, Tiantangzhai, Luotian, <named-content xmlns:xlink="http://www.w3.org/1999/xlink" content-type="dwc:verbatimCoordinates" xlink:type="simple"><named-content content-type="geo-json" specific-use="{&#34;type&#34;:&#34;Point&#34;,&#34;coordinates&#34;:[115.440000,31.060000]}" id="NCID0EFNCK" xlink:type="simple">31.06°N, 115.44°E</named-content></named-content>, alt. 570 m, 17.IX.2012, Yang Lijun leg.; 1♂, Wujiashan, Yingshan, <named-content xmlns:xlink="http://www.w3.org/1999/xlink" content-type="dwc:verbatimCoordinates" xlink:type="simple"><named-content content-type="geo-json" specific-use="{&#34;type&#34;:&#34;Point&#34;,&#34;coordinates&#34;:[115.470000,31.050000]}" id="NCID0ENNCK" xlink:type="simple">31.05°N, 115.47°E</named-content></named-content>, alt. 880 m, 29.VI.2014, Chen Xiaohua, Pan Chang leg., genitalia slide No. SYSU0244, molecular voucher No. LEP0024; <bold>Hunan</bold>: 5♂4♀, Zhangjiajie Forest Park, <named-content xmlns:xlink="http://www.w3.org/1999/xlink" content-type="dwc:verbatimCoordinates" xlink:type="simple"><named-content content-type="geo-json" specific-use="{&#34;type&#34;:&#34;Point&#34;,&#34;coordinates&#34;:[110.260000,29.180000]}" id="NCID0EXNCK" xlink:type="simple">29.18°N, 110.26°E</named-content></named-content>, alt. 625 m, 13.IV.2012, Li Jinwei, Yang Lijun leg., genitalia slide No. SYSU0012(♂); 1♂1♀, Mt. Tianzishan, Zhangjiajie, <named-content xmlns:xlink="http://www.w3.org/1999/xlink" content-type="dwc:verbatimCoordinates" xlink:type="simple"><named-content content-type="geo-json" specific-use="{&#34;type&#34;:&#34;Point&#34;,&#34;coordinates&#34;:[110.290000,29.230000]}" id="NCID0E6NCK" xlink:type="simple">29.23°N, 110.29°E</named-content></named-content>, alt. 1096 m, 14.IX.2012, Li Jinwei, Yang Lijun leg., genitalia slide No. CXH12158(♂); 3♀, Zhupo Village, Huitong, 23.VIII.2012, Li Jinwei, Chen Xiaohua leg., genitalia slide No. CXH12201, CXH12219, SYSY0302; 2♂, Jinyinpu, Bamianshan Natural Reserve, Guidong, <named-content xmlns:xlink="http://www.w3.org/1999/xlink" content-type="dwc:verbatimCoordinates" xlink:type="simple"><named-content content-type="geo-json" specific-use="{&#34;type&#34;:&#34;Point&#34;,&#34;coordinates&#34;:[113.710000,25.970000]}" id="NCID0EHOCK" xlink:type="simple">25.97°N, 113.71°E</named-content></named-content>, alt. 973 m, 16.VI.2015, Chen Kai leg., genitalia slide No. SYSU0240, molecular voucher No. LEP0015; 5♂1♀, Mt. Huilongshan, Zixing, <named-content xmlns:xlink="http://www.w3.org/1999/xlink" content-type="dwc:verbatimCoordinates" xlink:type="simple"><named-content content-type="geo-json" specific-use="{&#34;type&#34;:&#34;Point&#34;,&#34;coordinates&#34;:[113.390000,26.080000]}" id="NCID0EPOCK" xlink:type="simple">26.08°N, 113.39°E</named-content></named-content>, alt. 886 m, 17.IX.2017, Chen Kai leg., genitalia slide No. SYSU1521(♂); 1♂, Shennonggu Forest Park, Yanling, <named-content xmlns:xlink="http://www.w3.org/1999/xlink" content-type="dwc:verbatimCoordinates" xlink:type="simple"><named-content content-type="geo-json" specific-use="{&#34;type&#34;:&#34;Point&#34;,&#34;coordinates&#34;:[114.010000,26.520000]}" id="NCID0EXOCK" xlink:type="simple">26.52°N, 114.01°E</named-content></named-content>, alt. 379 m, 17.VI.2017, Chen Kai leg., genitalia slide No. SYSU1520; <bold>Jiangxi</bold>: 4♂2♀, Qianmo Village, Nanfengmian Nature Reserve, Suichuan, <named-content xmlns:xlink="http://www.w3.org/1999/xlink" content-type="dwc:verbatimCoordinates" xlink:type="simple"><named-content content-type="geo-json" specific-use="{&#34;type&#34;:&#34;Point&#34;,&#34;coordinates&#34;:[114.060000,26.280000]}" id="NCID0EBPCK" xlink:type="simple">26.28°N, 114.06°E</named-content></named-content>, alt. 816 m, 19.VI.2015, Chen Kai leg.; 3♂, Qianmo Village, Nanfengmian Nature Reserve, Suichuan, <named-content xmlns:xlink="http://www.w3.org/1999/xlink" content-type="dwc:verbatimCoordinates" xlink:type="simple"><named-content content-type="geo-json" specific-use="{&#34;type&#34;:&#34;Point&#34;,&#34;coordinates&#34;:[114.060000,26.290000]}" id="NCID0EJPCK" xlink:type="simple">26.29°N, 114.06°E</named-content></named-content>, alt. 820 m, 19.IX.2017, Chen Kai leg.; 2♂1♀, Mt. Guanggushan, Wuzhifeng, Shangyou, <named-content xmlns:xlink="http://www.w3.org/1999/xlink" content-type="dwc:verbatimCoordinates" xlink:type="simple"><named-content content-type="geo-json" specific-use="{&#34;type&#34;:&#34;Point&#34;,&#34;coordinates&#34;:[114.050000,25.920000]}" id="NCID0ERPCK" xlink:type="simple">25.92°N, 114.05°E</named-content></named-content>, alt. 846 m, 22.VI.2015, Chen Kai leg., genitalia slide No. SYSU0203(♂); 4♂1♀, Mt. Guanggushan, Shangyou, <named-content xmlns:xlink="http://www.w3.org/1999/xlink" content-type="dwc:verbatimCoordinates" xlink:type="simple"><named-content content-type="geo-json" specific-use="{&#34;type&#34;:&#34;Point&#34;,&#34;coordinates&#34;:[114.050000,25.920000]}" id="NCID0EZPCK" xlink:type="simple">25.92°N, 114.05°E</named-content></named-content>, alt. 183 m, 20.IX.2016, Chen Kai, Duan Yongjiang leg.; 1♂, Zaodu Village, Nanshan, <named-content xmlns:xlink="http://www.w3.org/1999/xlink" content-type="dwc:verbatimCoordinates" xlink:type="simple"><named-content content-type="geo-json" specific-use="{&#34;type&#34;:&#34;Point&#34;,&#34;coordinates&#34;:[115.160000,29.010000]}" id="NCID0EBQCK" xlink:type="simple">29.01°N, 115.16°E</named-content></named-content>, alt. 315 m, 19.VII.2014, Chen Kai leg.; 1♂, Guanyinyan, Jing’an, <named-content xmlns:xlink="http://www.w3.org/1999/xlink" content-type="dwc:verbatimCoordinates" xlink:type="simple"><named-content content-type="geo-json" specific-use="{&#34;type&#34;:&#34;Point&#34;,&#34;coordinates&#34;:[115.250000,29.030000]}" id="NCID0EJQCK" xlink:type="simple">29.03°N, 115.25°E</named-content></named-content>, alt. 195 m, 20.VII.2014, Chen Kai leg.; 9♂, Daqishan Forestry Station, Jing’an, <named-content xmlns:xlink="http://www.w3.org/1999/xlink" content-type="dwc:verbatimCoordinates" xlink:type="simple"><named-content content-type="geo-json" specific-use="{&#34;type&#34;:&#34;Point&#34;,&#34;coordinates&#34;:[115.070000,28.670000]}" id="NCID0ERQCK" xlink:type="simple">28.67°N, 115.07°E</named-content></named-content>, alt. 350 m, 16.VII.2014, Chen Kai leg., genitalia slide No. SYSU0256; 6♂, Xiaoxidong, Mt. Jinggangshan, 1–2.VII.2011, Xie Weicai leg., genitalia slide No. CXH12203, CXH12207, CXH12210; 4♂4♀, Zhufeng, Mt. Jinggangshan, 28.IV, 30.VI, 3.VIII, 1.IX.2011, Li Jinwei, Mei Yan, Liu Ping, Cheng Muchun leg., genitalia slide No. CXH12208(♀), CXH12215(♀); 2♀, Luofu, Mt. Jinggangshan, 27.IV, 3, 30.VIII.2011, Li Jinwei, Cheng Muchun leg., genitalia slide No. CXH12217; 1♂, Luofu, Mt. Jinggangshan, 18.IX.2010, Zhang Dandan, Zhao Shuang, Tong Bo leg., genitalia slide No. CXH12206; 1♂3♀, Mt. Jiulianshan, Longnan, <named-content xmlns:xlink="http://www.w3.org/1999/xlink" content-type="dwc:verbatimCoordinates" xlink:type="simple"><named-content content-type="geo-json" specific-use="{&#34;type&#34;:&#34;Point&#34;,&#34;coordinates&#34;:[114.430000,24.580000]}" id="NCID0EZQCK" xlink:type="simple">24.58°N, 114.43°E</named-content></named-content>, alt. 620 m, 26.IX.2016, 24.IX.2017, Chen Kai, Duan Yongjiang leg., genitalia slide No. SYSU1525(♂), SYSU1548(♀); 2♂, Guanshan National Natural Reserve, Yifeng, <named-content xmlns:xlink="http://www.w3.org/1999/xlink" content-type="dwc:verbatimCoordinates" xlink:type="simple"><named-content content-type="geo-json" specific-use="{&#34;type&#34;:&#34;Point&#34;,&#34;coordinates&#34;:[114.580000,28.550000]}" id="NCID0EBRCK" xlink:type="simple">28.55°N, 114.58°E</named-content></named-content>, alt. 394 m, 14.VI.2016, Chen Kai, Duan Yongjiang leg., genitalia slide No. SYSU1519(♂); 1♀, Shixi Village, Fengxin, <named-content xmlns:xlink="http://www.w3.org/1999/xlink" content-type="dwc:verbatimCoordinates" xlink:type="simple"><named-content content-type="geo-json" specific-use="{&#34;type&#34;:&#34;Point&#34;,&#34;coordinates&#34;:[114.540000,28.440000]}" id="NCID0EJRCK" xlink:type="simple">28.44°N, 114.54°E</named-content></named-content>, alt. 506 m, 22.IX.2012, Li Jinwei leg; <bold>Shaanxi</bold>: 1♂, Huoditang Forestry Station, Ningshan, <named-content xmlns:xlink="http://www.w3.org/1999/xlink" content-type="dwc:verbatimCoordinates" xlink:type="simple"><named-content content-type="geo-json" specific-use="{&#34;type&#34;:&#34;Point&#34;,&#34;coordinates&#34;:[108.450000,33.430000]}" id="NCID0ETRCK" xlink:type="simple">33.43°N, 108.45°E</named-content></named-content>, alt. 1497 m, 29–31.VII.2018, Liu Qingming, Xiang Lanbin leg., genitalia slide No. SYSU1516; 2♀, Yueba, Foping, <named-content xmlns:xlink="http://www.w3.org/1999/xlink" content-type="dwc:verbatimCoordinates" xlink:type="simple"><named-content content-type="geo-json" specific-use="{&#34;type&#34;:&#34;Point&#34;,&#34;coordinates&#34;:[107.820000,33.550000]}" id="NCID0E2RCK" xlink:type="simple">33.55°N, 107.82°E</named-content></named-content>, alt. 1052 m, 1–3.VIII.2018, Liu Qingming, Xiang Lanbin leg., genitalia slide No. SYSU1517; <bold>Sichuan</bold>: 8♂4♀, Xixi Village, Huagaoxi, alt. 1181 m, 10–13.IX.2014, Xu Dan, Wei Xuli leg., genitalia slide No. SYSU0303(♂), SYSU1523(♂); 1♂, Reserve Station of Huagaoxi, alt. 621 m, 5.IX.2014, Xu Dan, Wei Xuli leg., genitalia slide No. SYSU1524(♂); 2♂, Guandou Village, Huagaoxi, alt. 763 m, 30.VIII, 2.IX.2014, Xu Lijun, Xu Dan, Wei Xuli leg.; 1♂, Dahonghai, Mt. Simianshan, alt. 1120 m, 17.VII.2010, Du Xicui, Song Lifang leg.; <bold>Zhejiang</bold>: 1♂, Mt. Tianmushan, Lin’an, <named-content xmlns:xlink="http://www.w3.org/1999/xlink" content-type="dwc:verbatimCoordinates" xlink:type="simple"><named-content content-type="geo-json" specific-use="{&#34;type&#34;:&#34;Point&#34;,&#34;coordinates&#34;:[119.440000,30.310000]}" id="NCID0EHSCK" xlink:type="simple">30.31°N, 119.44°E</named-content></named-content>, alt. 295 m, 11.V.2012, Li Jinwei leg., genitalia slide No. SYSU0097.</p><fig id="F10" position="float" orientation="portrait"><object-id xmlns:xlink="http://www.w3.org/1999/xlink" content-type="doi" xlink:type="simple">10.3897/zookeys.1090.78442.figures50-52</object-id><object-id xmlns:xlink="http://www.w3.org/1999/xlink" content-type="arpha" xlink:type="simple">F9DF610D-739C-51E9-89A4-A40B3A22B3AE</object-id><label>Figures 50–52.</label><caption><p>Female genitalia of <italic><tp:taxon-name><tp:taxon-name-part taxon-name-part-type="genus" reg="Ecpyrrhorrhoe">Ecpyrrhorrhoe</tp:taxon-name-part></tp:taxon-name></italic> spp. <bold>50</bold><italic><tp:taxon-name><tp:taxon-name-part taxon-name-part-type="genus" reg="Ecpyrrhorrhoe">E.</tp:taxon-name-part><tp:taxon-name-part taxon-name-part-type="species" reg="longispinalis">longispinalis</tp:taxon-name-part></tp:taxon-name></italic> sp. nov., paratype, Hunan (genitalia slide No. CXH12200) <bold>51</bold><italic><tp:taxon-name><tp:taxon-name-part taxon-name-part-type="genus" reg="Ecpyrrhorrhoe">E.</tp:taxon-name-part><tp:taxon-name-part taxon-name-part-type="species" reg="celatalis">celatalis</tp:taxon-name-part></tp:taxon-name></italic>, Fujian (genitalia slide No. ZDD12028) <bold>52</bold><italic><tp:taxon-name><tp:taxon-name-part taxon-name-part-type="genus" reg="Ecpyrrhorrhoe">E.</tp:taxon-name-part><tp:taxon-name-part taxon-name-part-type="species" reg="biaculeiformis">biaculeiformis</tp:taxon-name-part></tp:taxon-name></italic> (genitalia slide No. CXH12217). Scale bars: 1.0 mm.</p></caption><graphic xmlns:xlink="http://www.w3.org/1999/xlink" xlink:href="zookeys-1090-001-g010.jpg" position="float" orientation="portrait" xlink:type="simple" id="oo_662144.jpg"><uri content-type="original_file" xlink:type="simple">https://binary.pensoft.net/fig/662144</uri></graphic></fig></tp:treatment-sec><tp:treatment-sec sec-type="distribution" id="SECID0EHUCK"><title>Distribution.</title><p>China (Anhui, Fujian, Guangdong, Guangxi, Guizhou, Hubei, Hunan, Jiangxi, Shaanxi, Sichuan, Zhejiang).</p></tp:treatment-sec><tp:treatment-sec><!--Section generated to contain objects referenced in tp:taxon-treatment.--><fig id="F4" position="float" orientation="portrait"><object-id xmlns:xlink="http://www.w3.org/1999/xlink" content-type="doi" xlink:type="simple">10.3897/zookeys.1090.78442.figures13-21</object-id><object-id xmlns:xlink="http://www.w3.org/1999/xlink" content-type="arpha" xlink:type="simple">21515EE2-1589-5A53-ABF1-4876272FE3A2</object-id><label>Figures 13–21.</label><caption><p>Adults of <italic><tp:taxon-name><tp:taxon-name-part taxon-name-part-type="genus" reg="Ecpyrrhorrhoe">Ecpyrrhorrhoe</tp:taxon-name-part></tp:taxon-name></italic> spp. <bold>13</bold><italic><tp:taxon-name><tp:taxon-name-part taxon-name-part-type="genus" reg="Ecpyrrhorrhoe">E.</tp:taxon-name-part><tp:taxon-name-part taxon-name-part-type="species" reg="rosisquama">rosisquama</tp:taxon-name-part></tp:taxon-name></italic>, sp. nov., holotype, male (Yunnan) <bold>14</bold><italic><tp:taxon-name><tp:taxon-name-part taxon-name-part-type="genus" reg="Ecpyrrhorrhoe">E.</tp:taxon-name-part><tp:taxon-name-part taxon-name-part-type="species" reg="exigistria">exigistria</tp:taxon-name-part></tp:taxon-name></italic>, sp. nov., holotype, male (Yunnan) <bold>15</bold><italic><tp:taxon-name><tp:taxon-name-part taxon-name-part-type="genus" reg="Ecpyrrhorrhoe">E.</tp:taxon-name-part><tp:taxon-name-part taxon-name-part-type="species" reg="digitaliformis">digitaliformis</tp:taxon-name-part></tp:taxon-name></italic>, male (Guizhou) <bold>16</bold><italic><tp:taxon-name><tp:taxon-name-part taxon-name-part-type="genus" reg="Ecpyrrhorrhoe">E.</tp:taxon-name-part><tp:taxon-name-part taxon-name-part-type="species" reg="brevis">brevis</tp:taxon-name-part></tp:taxon-name></italic>, sp. nov., paratype, male (Guangdong) <bold>17</bold><italic><tp:taxon-name><tp:taxon-name-part taxon-name-part-type="genus" reg="Ecpyrrhorrhoe">E.</tp:taxon-name-part><tp:taxon-name-part taxon-name-part-type="species" reg="puralis">puralis</tp:taxon-name-part></tp:taxon-name></italic>, male (Hainan) <bold>18</bold><italic><tp:taxon-name><tp:taxon-name-part taxon-name-part-type="genus" reg="Ecpyrrhorrhoe">E.</tp:taxon-name-part><tp:taxon-name-part taxon-name-part-type="species" reg="rubellalis">rubellalis</tp:taxon-name-part></tp:taxon-name></italic>, male (Hainan) <bold>19</bold><italic><tp:taxon-name><tp:taxon-name-part taxon-name-part-type="genus" reg="Ecpyrrhorrhoe">E.</tp:taxon-name-part><tp:taxon-name-part taxon-name-part-type="species" reg="longispinalis">longispinalis</tp:taxon-name-part></tp:taxon-name></italic>, sp. nov., holotype, male (Hunan) <bold>20</bold><italic><tp:taxon-name><tp:taxon-name-part taxon-name-part-type="genus" reg="Ecpyrrhorrhoe">E.</tp:taxon-name-part><tp:taxon-name-part taxon-name-part-type="species" reg="celatalis">celatalis</tp:taxon-name-part></tp:taxon-name></italic>, male (Yunnan) <bold>21</bold><italic><tp:taxon-name><tp:taxon-name-part taxon-name-part-type="genus" reg="Ecpyrrhorrhoe">E.</tp:taxon-name-part><tp:taxon-name-part taxon-name-part-type="species" reg="biaculeiformis">biaculeiformis</tp:taxon-name-part></tp:taxon-name></italic>, female (Anhui). Scale bars: 5.0 mm.</p></caption><graphic xmlns:xlink="http://www.w3.org/1999/xlink" xlink:href="zookeys-1090-001-g004.jpg" position="float" orientation="portrait" xlink:type="simple" id="oo_662138.jpg"><uri content-type="original_file" xlink:type="simple">https://binary.pensoft.net/fig/662138</uri></graphic></fig><fig id="F7" position="float" orientation="portrait"><object-id xmlns:xlink="http://www.w3.org/1999/xlink" content-type="doi" xlink:type="simple">10.3897/zookeys.1090.78442.figures34-37</object-id><object-id xmlns:xlink="http://www.w3.org/1999/xlink" content-type="arpha" xlink:type="simple">0FBDDB59-A6F5-5BB6-9192-7934F1D885E9</object-id><label>Figures 34–37.</label><caption><p>Male genitalia of <italic><tp:taxon-name><tp:taxon-name-part taxon-name-part-type="genus" reg="Ecpyrrhorrhoe">Ecpyrrhorrhoe</tp:taxon-name-part></tp:taxon-name></italic> spp., with enlarged detail of juxta (right) <bold>34</bold><italic><tp:taxon-name><tp:taxon-name-part taxon-name-part-type="genus" reg="Ecpyrrhorrhoe">E.</tp:taxon-name-part><tp:taxon-name-part taxon-name-part-type="species" reg="rubellalis">rubellalis</tp:taxon-name-part></tp:taxon-name></italic>, Hainan (genitalia slide No. SYSU0230) <bold>35</bold><italic><tp:taxon-name><tp:taxon-name-part taxon-name-part-type="genus" reg="Ecpyrrhorrhoe">E.</tp:taxon-name-part><tp:taxon-name-part taxon-name-part-type="species" reg="longispinalis">longispinalis</tp:taxon-name-part></tp:taxon-name></italic> sp. nov., holotype, Hunan (genitalia slide No. CXH12194) <bold>36</bold><italic><tp:taxon-name><tp:taxon-name-part taxon-name-part-type="genus" reg="Ecpyrrhorrhoe">E.</tp:taxon-name-part><tp:taxon-name-part taxon-name-part-type="species" reg="celatalis">celatalis</tp:taxon-name-part></tp:taxon-name></italic>, Hainan (genitalia slide No. SYSU0242) <bold>37</bold><italic><tp:taxon-name><tp:taxon-name-part taxon-name-part-type="genus" reg="Ecpyrrhorrhoe">E.</tp:taxon-name-part><tp:taxon-name-part taxon-name-part-type="species" reg="biaculeiformis">biaculeiformis</tp:taxon-name-part></tp:taxon-name></italic>, Fujian (genitalia slide No. SYSU0261). Scale bars: 1.0 mm.</p></caption><graphic xmlns:xlink="http://www.w3.org/1999/xlink" xlink:href="zookeys-1090-001-g007.jpg" position="float" orientation="portrait" xlink:type="simple" id="oo_662141.jpg"><uri content-type="original_file" xlink:type="simple">https://binary.pensoft.net/fig/662141</uri></graphic></fig></tp:treatment-sec></tp:taxon-treatment>
