# Supplementary material for: ﻿A revision of the genus Ecpyrrhorrhoe Hübner, 1825 from China based on morphology and molecular data, with descriptions of five new species (Lepidoptera, Crambidae, Pyraustinae)
Source: Zookeys. 2022 Mar 23;1090:1–44. doi: 10.3897/zookeys.1090.78442 (PMC8967814; doi:10.3897/zookeys.1090.78442)
Supplement: Supplementary material 1 — Table S1 [file zookeys-1090-001-s001.xlsx]

## Sheet: 123
Table S1. Pairwise distance of the COI barcoding region based on Kimura-2-parameter model.
		1	2	3	4	5	6	7	8	9	10	11	12	13	14	15	16	17	18	19	20	21	22	23	24	25	26	27	28	29	30	31	32	33	34	35	36
1	LEP0015 Ecpyrrhorrhoe biaculeiformis
2	LEP0016 Ecpyrrhorrhoe digitaliformis	0.089
3	LEP0017 Ecpyrrhorrhoe celatalis	0.087	0.076
4	LEP0019 Ecpyrrhorrhoe rubiginalis	0.101	0.096	0.09
5	LEP0020 Ecpyrrhorrhoe rosisquama	0.126	0.124	0.123	0.114
6	LEP0023 Ecpyrrhorrhoe rubellalis	0.106	0.089	0.078	0.103	0.141
7	LEP0024 Ecpyrrhorrhoe biaculeiformis	0	0.089	0.087	0.101	0.126	0.106
8	LEP0034 Ecpyrrhorrhoe obliquata	0.09	0.099	0.095	0.092	0.11	0.103	0.09
9	LEP0035 Ecpyrrhorrhoe damastesalis	0.13	0.128	0.122	0.135	0.143	0.109	0.13	0.128
10	LEP0036 Ecpyrrhorrhoe brevis	0.097	0.072	0.066	0.101	0.128	0.094	0.097	0.104	0.111
11	LEP0037 Ecpyrrhorrhoe puralis	0.08	0.082	0.076	0.094	0.119	0.09	0.08	0.09	0.101	0.076
12	LEP0048 Ecpyrrhorrhoe rubiginalis	0.099	0.094	0.089	0.003	0.112	0.101	0.099	0.091	0.134	0.099	0.092
13	LEP0058 Ecpyrrhorrhoe longispinalis	0.101	0.068	0.076	0.101	0.128	0.103	0.101	0.099	0.13	0.089	0.095	0.099
14	LEP0059 Ecpyrrhorrhoe minnehaha	0.085	0.09	0.09	0.082	0.105	0.095	0.085	0.075	0.113	0.095	0.087	0.08	0.112
15	LEP0060 Ecpyrrhorrhoe allochroa	0.11	0.117	0.101	0.101	0.128	0.099	0.11	0.104	0.113	0.117	0.108	0.097	0.117	0.094
16	LEP0061 Ecpyrrhorrhoe minnehaha	0.085	0.09	0.09	0.082	0.105	0.095	0.085	0.075	0.113	0.095	0.087	0.08	0.112	0	0.094
17	LEP0062 Ecpyrrhorrhoe rufipicta	0.097	0.117	0.11	0.103	0.128	0.103	0.097	0.11	0.128	0.119	0.108	0.101	0.122	0.094	0.102	0.094
18	LEP0063 Ecpyrrhorrhoe exigistria	0.096	0.099	0.092	0.091	0.098	0.11	0.096	0.096	0.126	0.105	0.092	0.087	0.112	0.091	0.113	0.091	0.103
19	LEP0100 Ecpyrrhorrhoe exigistria	0.099	0.103	0.097	0.094	0.103	0.104	0.099	0.101	0.121	0.103	0.089	0.091	0.112	0.091	0.113	0.091	0.097	0.012
20	LEP0107 Ecpyrrhorrhoe rufipicta	0.097	0.117	0.11	0.103	0.128	0.103	0.097	0.11	0.128	0.119	0.108	0.101	0.122	0.094	0.102	0.094	0	0.103	0.097
21	LEP0109 Ecpyrrhorrhoe rubiginalis	0.099	0.094	0.089	0.002	0.112	0.101	0.099	0.091	0.134	0.099	0.092	0.002	0.099	0.08	0.099	0.08	0.101	0.089	0.093	0.101
22	LEP0110 Ecpyrrhorrhoe rubellalis	0.105	0.089	0.078	0.106	0.139	0.005	0.105	0.101	0.109	0.094	0.089	0.104	0.101	0.095	0.099	0.095	0.101	0.108	0.103	0.101	0.104
23	LEP0111 Ecpyrrhorrhoe fimbriata	0.101	0.095	0.09	0.111	0.135	0.095	0.101	0.112	0.12	0.095	0.08	0.11	0.124	0.108	0.126	0.108	0.108	0.113	0.112	0.108	0.11	0.095
24	LEP0163 Ecpyrrhorrhoe damastesalis	0.128	0.122	0.12	0.128	0.136	0.108	0.128	0.121	0.006	0.113	0.099	0.126	0.128	0.106	0.106	0.106	0.121	0.119	0.113	0.121	0.126	0.108	0.122
25	LEP0211 Ecpyrrhorrhoe exigistria	0.099	0.103	0.097	0.094	0.103	0.104	0.099	0.101	0.121	0.103	0.089	0.091	0.112	0.091	0.113	0.091	0.097	0.012	0	0.097	0.093	0.103	0.112	0.113
26	LEP0217 Ecpyrrhorrhoe minnehaha	0.083	0.089	0.09	0.08	0.105	0.094	0.083	0.073	0.112	0.095	0.085	0.078	0.11	0.002	0.092	0.002	0.092	0.092	0.089	0.092	0.078	0.094	0.106	0.104	0.089
27	LEP0297 Ecpyrrhorrhoe obliquata	0.09	0.099	0.099	0.092	0.113	0.103	0.09	0.003	0.128	0.108	0.092	0.091	0.103	0.075	0.106	0.075	0.114	0.099	0.105	0.114	0.091	0.101	0.112	0.121	0.105	0.073
28	LEP0072 Pyrausta panopealis	0.133	0.113	0.11	0.113	0.149	0.101	0.133	0.11	0.121	0.113	0.101	0.112	0.126	0.106	0.126	0.106	0.13	0.119	0.119	0.13	0.112	0.103	0.115	0.113	0.119	0.104	0.114
29	LEP0348 Pyrausta despitalis	0.115	0.111	0.101	0.11	0.137	0.111	0.115	0.104	0.135	0.11	0.113	0.108	0.113	0.108	0.111	0.108	0.115	0.141	0.141	0.115	0.108	0.111	0.101	0.133	0.141	0.106	0.104	0.13
30	LEP0029 Yezobotys dissimilis	0.109	0.085	0.095	0.113	0.132	0.097	0.109	0.108	0.132	0.092	0.102	0.112	0.113	0.101	0.111	0.101	0.112	0.097	0.103	0.112	0.112	0.095	0.095	0.124	0.103	0.101	0.108	0.117	0.104
31	LEP0089 Yezobotys dissimilis	0.109	0.085	0.095	0.113	0.132	0.097	0.109	0.108	0.132	0.092	0.102	0.112	0.113	0.101	0.111	0.101	0.112	0.097	0.103	0.112	0.112	0.095	0.095	0.124	0.103	0.101	0.108	0.117	0.104	0
32	LEP0086 Pagyda salvalis	0.106	0.101	0.102	0.11	0.131	0.106	0.106	0.117	0.122	0.108	0.108	0.108	0.122	0.122	0.124	0.122	0.13	0.121	0.121	0.13	0.108	0.106	0.104	0.12	0.121	0.12	0.117	0.124	0.108	0.108	0.108
33	LEP0091 Pagyda recticlavata	0.104	0.126	0.117	0.133	0.134	0.12	0.104	0.135	0.113	0.124	0.113	0.131	0.132	0.121	0.128	0.121	0.115	0.121	0.113	0.115	0.131	0.122	0.108	0.112	0.113	0.119	0.135	0.126	0.122	0.115	0.115	0.104
34	LEP0334 Euclasta stoetzneri	0.133	0.137	0.115	0.133	0.15	0.109	0.133	0.126	0.124	0.124	0.12	0.131	0.14	0.139	0.124	0.139	0.133	0.137	0.133	0.133	0.131	0.109	0.109	0.122	0.133	0.137	0.129	0.12	0.12	0.12	0.12	0.117	0.108
35	LEP0088 Anamalaia lutusalis	0.128	0.11	0.111	0.128	0.13	0.119	0.128	0.121	0.141	0.104	0.12	0.126	0.129	0.111	0.117	0.111	0.112	0.112	0.113	0.112	0.126	0.117	0.111	0.134	0.113	0.111	0.124	0.133	0.111	0.056	0.056	0.11	0.111	0.131
36	LEP0233 Anamalaia fasciata	0.133	0.103	0.11	0.132	0.132	0.112	0.133	0.122	0.154	0.108	0.126	0.13	0.124	0.11	0.133	0.11	0.13	0.128	0.13	0.13	0.13	0.11	0.122	0.146	0.13	0.11	0.122	0.138	0.122	0.074	0.074	0.123	0.141	0.15	0.082
